# Supplementary material for: Description of Aequorivita aurantiaca sp. nov. Isolated from Coastal Sediment, and Comparative Genomic Analysis and Biogeographic Distribution of the Genus Aequorivita
Source: Microorganisms. 2023 Oct 9;11(10):2518. doi: 10.3390/microorganisms11102518 (PMC10608841; doi:10.3390/microorganisms11102518)
Supplement: Supplementary file 1 [file microorganisms-11-02518-s001.zip]

Archive with 2 entries (2 files):
- microorganisms-2560857-Sheet S1.xlsx
- microorganisms-2560857-Supplementary Materials.pdf
