# Supplementary material for: Description of Aequorivita aurantiaca sp. nov. Isolated from Coastal Sediment, and Comparative Genomic Analysis and Biogeographic Distribution of the Genus Aequorivita
Source: Microorganisms. 2023 Oct 9;11(10):2518. doi: 10.3390/microorganisms11102518 (PMC10608841; doi:10.3390/microorganisms11102518)
Supplement: Supplementary file 1 [file microorganisms-11-02518-s001.zip › microorganisms-2560857-Sheet S1.xlsx]

## Sheet: Sheet1
Sheet S1. Detailed information of the 19,335 samples (from 3,429 projects) for biogeographic distribution analysis
#SAMPLE_ID	RUN_ID	NR_RUNS_THIS_SAMPLE	SAMPLE_NAME	KEYWORDS	ENVIRONMENT	PROJECT	PROJECT_TITLE	ABUNDANCE_PPM
SRS5396197	SRR10130053	1	SRP221995_the influence of photoelectrons of semi conductors on microbial community in photic zone of huanghai sea offshore area__	off-shore;photic zone;sea;zone	aquatic;sea	SRP221995	The influence of photoelectrons of semi conductors on microbial community in photic zone of Huanghai Sea offshore area	252504
SRS4479389	SRR8717711	1	SRP188273_the fate of vdom__	vdom		SRP188273	The fate of vDOM	156332
SRS1366678	SRR3309882	1	SRP072520_microcosm for hydrocarbons degradation raw sequence reads_141_	degradation;hydrocarbon;microcosm;raw		SRP072520	microcosm for hydrocarbons degradation Raw sequence reads	125055
SRS889696	SRR1948037	1	SRP056717_marine sediment bacteria metagenome__	marine;marine sediment;polyaromatic hydrocarbon;pyrene;sea;sediment;soil	aquatic|soil	SRP056717	Marine Sediment bacteria Metagenome	124917
SRS888943	SRR1948031	1	SRP056717_marine sediment bacteria metagenome__	marine;marine sediment;polyaromatic hydrocarbon;pyrene;sea;sediment;soil	aquatic|soil	SRP056717	Marine Sediment bacteria Metagenome	110137
SRS3152512	SRR6975396	1	SRP139193_chicken gut metagenome raw sequence reads-wens-ic__	bird;gastrointestinal tract;ileum;intestine;livestock;mucosa;poultry;raw;wens	animal;bird	SRP139193	chicken gut metagenome Raw sequence reads-WENS-IC	108146
SRS3152494	SRR6975417	1	SRP139193_chicken gut metagenome raw sequence reads-wens-ic__	bird;gastrointestinal tract;ileum;intestine;livestock;mucosa;poultry;raw;wens	animal;bird	SRP139193	chicken gut metagenome Raw sequence reads-WENS-IC	106312
SRS3152131	SRR6974954	1	SRP139192_chicken gut metagenome raw sequence reads-wens-dj__	bird;gastrointestinal tract;intestine;jejunum;livestock;mucosa;poultry;raw;wens	animal;bird	SRP139192	chicken gut metagenome Raw sequence reads-WENS-DJ	90954.4
SRS2838601	SRR6476746	1	SRP129876_microbial diversity study on samples from andaman & nicobar island__	andaman		SRP129876	Microbial diversity study on samples from Andaman & Nicobar Island	87286.1
SRS4537506	SRR8785066	1	SRP189409_microbial community diversity during aerobic oxidation of methane,ethane and propane_marine sediment_	aerobic;ethane;marine;marine sediment;methane;oxidation;propane;sediment	aquatic;marine|aquatic;sediment	SRP189409	Microbial community diversity during aerobic oxidation of methane,ethane and propane	82471.4
SRS1117000	SRR2668714	1	SRP064900_microbial community in marine sediments__	marine;sediment	aquatic;marine|aquatic;sediment	SRP064900	Microbial community in marine sediments	82089.9
SRS2791204	SRR6424012	1	SRP127607_metagenomics of oil contaminated soil samples planted with alfalfa and barley_alfalfa.control.without.plant_	barley;crop;facultative anaerobe;oil;oil contamination;plant;plantation;soil	plant|soil	SRP127607	Metagenomics of oil contaminated soil samples planted with Alfalfa and Barley	63488.2
SRS5396210	SRR10130040	1	SRP221995_the influence of photoelectrons of semi conductors on microbial community in photic zone of huanghai sea offshore area__	off-shore;photic zone;sea;zone	aquatic;sea	SRP221995	The influence of photoelectrons of semi conductors on microbial community in photic zone of Huanghai Sea offshore area	63246.2
SRS3152410	SRR6975502	1	SRP139193_chicken gut metagenome raw sequence reads-wens-ic__	bird;gastrointestinal tract;ileum;intestine;livestock;mucosa;poultry;raw;wens	animal;bird	SRP139193	chicken gut metagenome Raw sequence reads-WENS-IC	60085.6
SRS3152378	SRR6975536	1	SRP139193_chicken gut metagenome raw sequence reads-wens-ic__	bird;gastrointestinal tract;ileum;intestine;livestock;mucosa;poultry;raw;wens	animal;bird	SRP139193	chicken gut metagenome Raw sequence reads-WENS-IC	59363.5
SRS3502802	SRR7472584	1	SRP152191_seawater archaea community in the south china sea__	sea;sea water	aquatic;sea	SRP152191	seawater archaea community in the South China Sea	56753.1
SRS3152495	SRR6975415	1	SRP139193_chicken gut metagenome raw sequence reads-wens-ic__	bird;gastrointestinal tract;ileum;intestine;livestock;mucosa;poultry;raw;wens	animal;bird	SRP139193	chicken gut metagenome Raw sequence reads-WENS-IC	50582.1
SRS2791207	SRR6424009	1	SRP127607_metagenomics of oil contaminated soil samples planted with alfalfa and barley_barley.oil.contaminaed.with.plant_	crop;facultative anaerobe;hydrocarbon;legume;medicago sativa;oil;oil contamination;plant;plantation;rhizosphere;soil	plant|soil	SRP127607	Metagenomics of oil contaminated soil samples planted with Alfalfa and Barley	47979.6
SRS4537489	SRR8785083	1	SRP189409_microbial community diversity during aerobic oxidation of methane,ethane and propane_marine sediment_	aerobic;ethane;marine;marine sediment;methane;oxidation;propane;sediment	aquatic;marine|aquatic;sediment	SRP189409	Microbial community diversity during aerobic oxidation of methane,ethane and propane	40303.9
SRS3887339	SRR7976133	1	SRP164315_analysis of the microbiome of corals from deep-sea features in the great australian bight__	bay;coral;deep;deep sea;sea	aquatic;sea	SRP164315	Analysis of the microbiome of corals from deep-sea features in the Great Australian Bight	38440.5
SRS1117003	SRR2668710	1	SRP064900_microbial community in marine sediments__	marine;sediment	aquatic;marine|aquatic;sediment	SRP064900	Microbial community in marine sediments	37659.9
SRS3152033	SRR6975054	1	SRP139192_chicken gut metagenome raw sequence reads-wens-dj__	bird;gastrointestinal tract;intestine;jejunum;livestock;mucosa;poultry;raw;wens	animal;bird	SRP139192	chicken gut metagenome Raw sequence reads-WENS-DJ	37658.4
SRS4479391	SRR8717709	1	SRP188273_the fate of vdom__	vdom		SRP188273	The fate of vDOM	37576
SRS2166654	SRR5508601	1	SRP106477_microbiome of naupaka (scaevola taccada) - bacteria metagenome_rhizosphere_	naupaka;rhizosphere;scaevola;soil;taccada	plant|soil	SRP106477	Microbiome of Naupaka (Scaevola taccada) - Bacteria Metagenome	37361.3
SRS4537483	SRR8785089	1	SRP189409_microbial community diversity during aerobic oxidation of methane,ethane and propane_marine sediment_	aerobic;ethane;marine;marine sediment;methane;oxidation;propane;sediment	aquatic;marine|aquatic;sediment	SRP189409	Microbial community diversity during aerobic oxidation of methane,ethane and propane	36866.2
SRS1366679	SRR3309881	1	SRP072520_microcosm for hydrocarbons degradation raw sequence reads_140_	degradation;hydrocarbon;microcosm;raw		SRP072520	microcosm for hydrocarbons degradation Raw sequence reads	34480.2
SRS3152399	SRR6975516	1	SRP139193_chicken gut metagenome raw sequence reads-wens-ic__	bird;gastrointestinal tract;ileum;intestine;livestock;mucosa;poultry;raw;wens	animal;bird	SRP139193	chicken gut metagenome Raw sequence reads-WENS-IC	34127.1
SRS3152645	SRR6975268	1	SRP139193_chicken gut metagenome raw sequence reads-wens-ic__	bird;gastrointestinal tract;ileum;intestine;livestock;mucosa;poultry;raw;wens	animal;bird	SRP139193	chicken gut metagenome Raw sequence reads-WENS-IC	33316.1
SRS2791223	SRR6424049	1	SRP127609_marine sediment metagenome and seagrass metagenome raw sequence reads_rhizosphere_	facultative anaerobe;marine;marine sediment;raw;rhizosphere;seagrass;sediment;soil	aquatic|plant;rhizosphere|soil	SRP127609	marine sediment metagenome and seagrass metagenome Raw sequence reads	33209.7
SRS3152493	SRR6975418	1	SRP139193_chicken gut metagenome raw sequence reads-wens-ic__	bird;gastrointestinal tract;ileum;intestine;livestock;mucosa;poultry;raw;wens	animal;bird	SRP139193	chicken gut metagenome Raw sequence reads-WENS-IC	33013.1
SRS2645418	SRR6236365	1	SRP122986_high turnover of gut microbiome from algal feedstock experimental manipulations in the pacific oyster (crassostrea gigas)_oyster12week01_	algae;crassostrea;feedstock;gastrointestinal tract;high;mollusc;oyster	animal	SRP122986	High turnover of gut microbiome from algal feedstock experimental manipulations in the Pacific oyster (Crassostrea gigas)	32363.7
SRS1116980	SRR2668732	1	SRP064900_microbial community in marine sediments__	marine;sediment	aquatic;marine|aquatic;sediment	SRP064900	Microbial community in marine sediments	32268.7
ERS717822	ERR874202	1	ERP010414_microbial community dynamics in industrial algae production systems_fulbright_biofuels_	algae;bioenergy;biofuel;bioreactor;industry;limnic;production	aquatic	ERP010414	Microbial community dynamics in industrial algae production systems	32083
SRS4479387	SRR8717713	1	SRP188273_the fate of vdom__	vdom		SRP188273	The fate of vDOM	31876
SRS3152515	SRR6975397	1	SRP139193_chicken gut metagenome raw sequence reads-wens-ic__	bird;gastrointestinal tract;ileum;intestine;livestock;mucosa;poultry;raw;wens	animal;bird	SRP139193	chicken gut metagenome Raw sequence reads-WENS-IC	31538.7
SRS3152299	SRR6975614	1	SRP139193_chicken gut metagenome raw sequence reads-wens-ic__	bird;gastrointestinal tract;ileum;intestine;livestock;mucosa;poultry;raw;wens	animal;bird	SRP139193	chicken gut metagenome Raw sequence reads-WENS-IC	31342.8
SRS4537459	SRR8785113	1	SRP189409_microbial community diversity during aerobic oxidation of methane,ethane and propane_marine sediment_	aerobic;ethane;marine;marine sediment;methane;oxidation;propane;sediment	aquatic;marine|aquatic;sediment	SRP189409	Microbial community diversity during aerobic oxidation of methane,ethane and propane	31160.2
SRS3152306	SRR6975607	1	SRP139193_chicken gut metagenome raw sequence reads-wens-ic__	bird;gastrointestinal tract;ileum;intestine;livestock;mucosa;poultry;raw;wens	animal;bird	SRP139193	chicken gut metagenome Raw sequence reads-WENS-IC	30792.2
SRS7858224	SRR13227044	1	SRP297381_bacterial profile of shrimp rearing water after one month (control for administration of fungal extracts via feed - post challenge vibrio harveyi)__	feed;fungus;prawn;raised;water	aquatic	SRP297381	Bacterial profile of shrimp rearing water after one month (control for administration of fungal extracts via feed - post challenge Vibrio harveyi)	30488.2
SRS4537458	SRR8785114	1	SRP189409_microbial community diversity during aerobic oxidation of methane,ethane and propane_marine sediment_	aerobic;ethane;marine;marine sediment;methane;oxidation;propane;sediment	aquatic;marine|aquatic;sediment	SRP189409	Microbial community diversity during aerobic oxidation of methane,ethane and propane	30219.8
SRS2791224	SRR6424048	1	SRP127609_marine sediment metagenome and seagrass metagenome raw sequence reads_root_	facultative anaerobe;marine;marine sediment;raw;root;seagrass;sediment	aquatic;marine|plant;rhizosphere|aquatic;sediment	SRP127609	marine sediment metagenome and seagrass metagenome Raw sequence reads	29819.9
SRS1795183	SRR5009646	1	SRP093444_characterization of a synthetic microbial consortia for the real ballast bilge water treatment in pilot scale bioreactors__	ballast;bilge;bioreactor;consortium;synthesis;treatment;water	aquatic	SRP093444	Characterization of a synthetic microbial consortia for the real ballast bilge water treatment in pilot scale bioreactors	29814.7
SRS1572389	SRR3933164	2	SRP079000_seawater metagenome genome sequencing and assembly__	sea water;summer	aquatic;sea	SRP079000	seawater metagenome Genome sequencing and assembly	29679.5
SRS3152634	SRR6975279	1	SRP139193_chicken gut metagenome raw sequence reads-wens-ic__	bird;gastrointestinal tract;ileum;intestine;livestock;mucosa;poultry;raw;wens	animal;bird	SRP139193	chicken gut metagenome Raw sequence reads-WENS-IC	28560.7
SRS1366668	SRR3309869	1	SRP072520_microcosm for hydrocarbons degradation raw sequence reads_129_	degradation;hydrocarbon;microcosm;raw		SRP072520	microcosm for hydrocarbons degradation Raw sequence reads	28496.7
SRS3152633	SRR6975278	1	SRP139193_chicken gut metagenome raw sequence reads-wens-ic__	bird;gastrointestinal tract;ileum;intestine;livestock;mucosa;poultry;raw;wens	animal;bird	SRP139193	chicken gut metagenome Raw sequence reads-WENS-IC	28062.8
SRS4731634	SRR9023722	1	SRP195792_landfill leachates metagenome__	landfill;leachates		SRP195792	Landfill leachates Metagenome	27317.5
SRS4537456	SRR8785115	1	SRP189409_microbial community diversity during aerobic oxidation of methane,ethane and propane_marine sediment_	aerobic;ethane;marine;marine sediment;methane;oxidation;propane;sediment	aquatic;marine|aquatic;sediment	SRP189409	Microbial community diversity during aerobic oxidation of methane,ethane and propane	27097.2
SRS2292111	SRR5703513	1	SRP109585_marine viral communities from the subarctic pacific ocean - 16_etsp_omz_at15313 metag metagenome_marine viral communities from the subarctic pacific ocean - 16_etsp_omz_at15313 metag_	marine;ocean;subarctic;virus	aquatic;marine|aquatic;ocean	SRP109585	Marine viral communities from the Subarctic Pacific Ocean - 16_ETSP_OMZ_AT15313 metaG metagenome	25606.1
SRS1117005	SRR2668709	1	SRP064900_microbial community in marine sediments__	marine;sediment	aquatic;marine|aquatic;sediment	SRP064900	Microbial community in marine sediments	25180
SRS3152307	SRR6975606	1	SRP139193_chicken gut metagenome raw sequence reads-wens-ic__	bird;gastrointestinal tract;ileum;intestine;livestock;mucosa;poultry;raw;wens	animal;bird	SRP139193	chicken gut metagenome Raw sequence reads-WENS-IC	24989.1
SRS6084358	SRR10993837	1	SRP246304_granulation of halophilic sludge_sludge_	extremophile (salt);granulation;granule;halophilic;sludge	aquatic;waste water	SRP246304	Granulation of halophilic sludge	24774.9
SRS3152280	SRR6975633	1	SRP139193_chicken gut metagenome raw sequence reads-wens-ic__	bird;gastrointestinal tract;ileum;intestine;livestock;mucosa;poultry;raw;wens	animal;bird	SRP139193	chicken gut metagenome Raw sequence reads-WENS-IC	24745.7
SRS3152496	SRR6975416	1	SRP139193_chicken gut metagenome raw sequence reads-wens-ic__	bird;gastrointestinal tract;ileum;intestine;livestock;mucosa;poultry;raw;wens	animal;bird	SRP139193	chicken gut metagenome Raw sequence reads-WENS-IC	24655.7
SRS4731635	SRR9023721	1	SRP195792_landfill leachates metagenome__	landfill;leachates		SRP195792	Landfill leachates Metagenome	24623.8
SRS3152497	SRR6975414	1	SRP139193_chicken gut metagenome raw sequence reads-wens-ic__	bird;gastrointestinal tract;ileum;intestine;livestock;mucosa;poultry;raw;wens	animal;bird	SRP139193	chicken gut metagenome Raw sequence reads-WENS-IC	23751.3
SRS2645417	SRR6236367	1	SRP122986_high turnover of gut microbiome from algal feedstock experimental manipulations in the pacific oyster (crassostrea gigas)_oyster11week10_	algae;crassostrea;feedstock;gastrointestinal tract;high;mollusc;oyster	animal	SRP122986	High turnover of gut microbiome from algal feedstock experimental manipulations in the Pacific oyster (Crassostrea gigas)	23617.6
SRS3152400	SRR6975511	1	SRP139193_chicken gut metagenome raw sequence reads-wens-ic__	bird;gastrointestinal tract;ileum;intestine;livestock;mucosa;poultry;raw;wens	animal;bird	SRP139193	chicken gut metagenome Raw sequence reads-WENS-IC	23557.3
ERS1241969	ERR1523759	1	ERP016405_catchment sources of microbes_catchment_sources_of_microbes_	animal;animal-associated;association;catchment;feces;host;river;stream;watercourse	animal|aquatic;river	ERP016405	Catchment sources of microbes	23414.1
SRS4479385	SRR8717715	1	SRP188273_the fate of vdom__	vdom		SRP188273	The fate of vDOM	23010.5
SRS7632706	SRR12964770	1	SRP290813_caper processing wastewater diversity__	waste water	aquatic;waste water	SRP290813	caper processing wastewater diversity	22438.8
ERS2102055	ERR2259866	1	ERP106314_prairie dog soils_prairie_dog_burrow_soil_	burrow;dog;grassland;prairie;soil;temperate	animal;dog|soil;field	ERP106314	Prairie dog soils	22182.8
SRS3152462	SRR6975449	1	SRP139193_chicken gut metagenome raw sequence reads-wens-ic__	bird;gastrointestinal tract;ileum;intestine;livestock;mucosa;poultry;raw;wens	animal;bird	SRP139193	chicken gut metagenome Raw sequence reads-WENS-IC	22151.4
SRS1972287	SRR5248753	1	SRP099382_oil polluted marine microbial communities from coal oil point, santa barbara, california, usa - santa barbara oil seep sample 6 metagenome_oil polluted marine microbial communities from coal oil point, santa barbara, california, usa - santa barbara oil seep sample 6_	barbara;coal;hydrocarbon;marine;oil;oil contamination;sedimentary rock;seep	aquatic;marine	SRP099382	Oil polluted marine microbial communities from Coal Oil Point, Santa Barbara, California, USA - Santa Barbara Oil Seep Sample 6 metagenome	21020.6
SRS6663251	SRR11794490	1	SRP261770_marine bacterial environmental sample__	marine	aquatic;marine	SRP261770	marine bacterial environmental sample	20609.8
SRS1116999	SRR2668715	1	SRP064900_microbial community in marine sediments__	marine;sediment	aquatic;marine|aquatic;sediment	SRP064900	Microbial community in marine sediments	19837
SRS3152647	SRR6975266	1	SRP139193_chicken gut metagenome raw sequence reads-wens-ic__	bird;gastrointestinal tract;ileum;intestine;livestock;mucosa;poultry;raw;wens	animal;bird	SRP139193	chicken gut metagenome Raw sequence reads-WENS-IC	19828.4
SRS3151940	SRR6975147	1	SRP139192_chicken gut metagenome raw sequence reads-wens-dj__	bird;gastrointestinal tract;intestine;jejunum;livestock;mucosa;poultry;raw;wens	animal;bird	SRP139192	chicken gut metagenome Raw sequence reads-WENS-DJ	19795.9
SRS5396200	SRR10130050	1	SRP221995_the influence of photoelectrons of semi conductors on microbial community in photic zone of huanghai sea offshore area__	off-shore;photic zone;sea;zone	aquatic;sea	SRP221995	The influence of photoelectrons of semi conductors on microbial community in photic zone of Huanghai Sea offshore area	19722.1
SRS4758505	SRR9055757	386	SRP198414_cannabis rhizosphere samples_metagenome or environmental sample from bacteria from cannabis soil_	cannabis;rhizosphere;soil	plant|soil	SRP198414	Cannabis Rhizosphere Samples	19398.4
ERS1309076	ERR2762138	2	ERP010882_shotgun sequencing of tara oceans polar circle dna samples corresponding to size fractions for small dna viruses._tara_20130815t0754z_188_event_pump_dcm_(17m)_seq-(fecl3)_w<0.22_r110000851_	alcohol;bleach;chlorophyll;clean;concentration;container;dichloromethane;discrete;doi;ethanol;filtration;fluorescence;gpwp;holders;incubation;limnic;marine;micrometre-pore-size;micrometres-pore-size;mix;mm-diameter;nitril;ocean;oob;peristaltic;photic zone;plankton;polar;polycarbonate;polyethersulfone;polymer;pore;precipitation;pressure;pump;refrigerated;room;seafloor;solution;sterile;storage;temp…	aquatic;marine|aquatic;ocean|aquatic;sediment	ERP010882	Shotgun Sequencing of Tara Oceans Polar Circle DNA samples corresponding to size fractions for small DNA viruses.	19032.3
SRS3152132	SRR6974955	1	SRP139192_chicken gut metagenome raw sequence reads-wens-dj__	bird;gastrointestinal tract;intestine;jejunum;livestock;mucosa;poultry;raw;wens	animal;bird	SRP139192	chicken gut metagenome Raw sequence reads-WENS-DJ	18407
SRS4479393	SRR8717707	1	SRP188273_the fate of vdom__	vdom		SRP188273	The fate of vDOM	18265.6
ERS490142	ERR594362	1	ERP003708_shotgun sequencing of tara oceans dna samples corresponding to size fractions for dna viruses_tara_20100715t1222z_066_event_pump_p_s_(5 m)_virus_nuc-fe_w<-0.22_tara_r100000900_	acid;high;latituden;liquid;longitudee;marine;nitrogen;ocean;peristaltic;plankton;pump;saline;size-fractionated;storage;surface;virus;water	aquatic;marine|aquatic;ocean	ERP003708	Shotgun Sequencing of Tara Oceans DNA samples corresponding to size fractions for DNA viruses	18065.1
ERS1309076	ERR2762139	2	ERP010882_shotgun sequencing of tara oceans polar circle dna samples corresponding to size fractions for small dna viruses._tara_20130815t0754z_188_event_pump_dcm_(17m)_seq-(fecl3)_w<0.22_r110000851_	alcohol;bleach;chlorophyll;clean;concentration;container;dichloromethane;discrete;doi;ethanol;filtration;fluorescence;gpwp;holders;incubation;limnic;marine;micrometre-pore-size;micrometres-pore-size;mix;mm-diameter;nitril;ocean;oob;peristaltic;photic zone;plankton;polar;polycarbonate;polyethersulfone;polymer;pore;precipitation;pressure;pump;refrigerated;room;seafloor;solution;sterile;storage;temp…	aquatic;marine|aquatic;ocean|aquatic;sediment	ERP010882	Shotgun Sequencing of Tara Oceans Polar Circle DNA samples corresponding to size fractions for small DNA viruses.	17957
SRS2704714	SRR6311193	1	SRP125348_bioreactor metagenome raw sequence reads_bioreactor metagenome_	bioreactor;facultative anaerobe;raw;salinity		SRP125348	bioreactor metagenome Raw sequence reads	17906.5
SRS6268754	SRR11249583	1	SRP251822_oyster larval microbiome__	larva;mollusc;oyster		SRP251822	Oyster larval microbiome	17725
SRS3152408	SRR6975512	1	SRP139193_chicken gut metagenome raw sequence reads-wens-ic__	bird;gastrointestinal tract;ileum;intestine;livestock;mucosa;poultry;raw;wens	animal;bird	SRP139193	chicken gut metagenome Raw sequence reads-WENS-IC	17120.6
SRS6663248	SRR11794493	1	SRP261770_marine bacterial environmental sample__	marine	aquatic;marine	SRP261770	marine bacterial environmental sample	17103.6
SRS7632701	SRR12964774	1	SRP290813_caper processing wastewater diversity__	waste water	aquatic;waste water	SRP290813	caper processing wastewater diversity	17037.2
SRS2401349	SRR5889578	2	SRP114677_bacteria enriched from soil temporarily flooded by seawater__	enrichment;flood;sea water;soil;temporarily	aquatic|soil	SRP114677	Bacteria enriched from soil temporarily flooded by seawater	16730.7
ERS628564	ERR701437	1	ERP009006_enriched hetertrophic-methantrophic cultures from different soils_mb_c_	enrichment;marine;soil	aquatic|soil	ERP009006	Enriched Hetertrophic-Methantrophic Cultures from Different Soils	16515.4
SRS3152514	SRR6975395	1	SRP139193_chicken gut metagenome raw sequence reads-wens-ic__	bird;gastrointestinal tract;ileum;intestine;livestock;mucosa;poultry;raw;wens	animal;bird	SRP139193	chicken gut metagenome Raw sequence reads-WENS-IC	16467.7
SRS3152395	SRR6975515	1	SRP139193_chicken gut metagenome raw sequence reads-wens-ic__	bird;gastrointestinal tract;ileum;intestine;livestock;mucosa;poultry;raw;wens	animal;bird	SRP139193	chicken gut metagenome Raw sequence reads-WENS-IC	16368.6
SRS4758505	SRR9055767	386	SRP198414_cannabis rhizosphere samples_metagenome or environmental sample from bacteria from cannabis soil_	cannabis;rhizosphere;soil	plant|soil	SRP198414	Cannabis Rhizosphere Samples	15594.1
SRS919866	SRR1992883	1	SRP057601_global survey of coral (stylophora pistillata and pocillopora verrucosa) and seawater bacteria__	coast;coral;pistillata;pocillopora;sea water;stylophora;tissue;water	aquatic;sea	SRP057601	Global survey of coral (Stylophora pistillata and Pocillopora verrucosa) and seawater bacteria	15576.2
ERS489996	ERR2752155	2	ERP003708_shotgun sequencing of tara oceans dna samples corresponding to size fractions for dna viruses_tara_20100707t1217z_064_combined-events_cast_mb_m_(1000 m)_virus_nuc-fe_w<-0.22_tara_r100000306_	acid;bottle;latituden;liquid;longitudee;marine;mesopelagic zone;niskin;nitrogen;ocean;plankton;saline;sbe;size-fractionated;storage;virus;water;zone	aquatic;marine|aquatic;ocean	ERP003708	Shotgun Sequencing of Tara Oceans DNA samples corresponding to size fractions for DNA viruses	15390
SRS1117004	SRR2668711	1	SRP064900_microbial community in marine sediments__	marine;sediment	aquatic;marine|aquatic;sediment	SRP064900	Microbial community in marine sediments	15316.3
SRS5566583	SRR10338492	1	SRP226771_illumina miseq high-throughput sequencing technology intertidal sediments in the fildes peninsula__	high;intertidal zone;sediment;shore	aquatic;sediment	SRP226771	Illumina MiSeq high-throughput sequencing technology Intertidal sediments in the Fildes Peninsula	15290.8
SRS7632703	SRR12964773	1	SRP290813_caper processing wastewater diversity__	waste water	aquatic;waste water	SRP290813	caper processing wastewater diversity	14897.5
SRS5651671	SRR10449008	1	SRP230097_microbiota of wildlife__	None		SRP230097	Microbiota of wildlife	14840.5
SRS1366663	SRR3309874	1	SRP072520_microcosm for hydrocarbons degradation raw sequence reads_133_	degradation;hydrocarbon;microcosm;raw		SRP072520	microcosm for hydrocarbons degradation Raw sequence reads	14821.7
SRS6499142	SRR11566702	1	SRP257222_mud crab hemolymph microbiota__	clay;crab;haemolymph;mud;silt;soil	soil	SRP257222	Mud crab hemolymph microbiota	14785.3
ERS489996	ERR599351	2	ERP003708_shotgun sequencing of tara oceans dna samples corresponding to size fractions for dna viruses_tara_20100707t1217z_064_combined-events_cast_mb_m_(1000 m)_virus_nuc-fe_w<-0.22_tara_r100000306_	acid;bottle;latituden;liquid;longitudee;marine;mesopelagic zone;niskin;nitrogen;ocean;plankton;saline;sbe;size-fractionated;storage;virus;water;zone	aquatic;marine|aquatic;ocean	ERP003708	Shotgun Sequencing of Tara Oceans DNA samples corresponding to size fractions for DNA viruses	14586.9
SRS2291114	SRR5693908	1	SRP109569_marine viral communities from the subarctic pacific ocean - 5_etsp_omz_at15132 metag metagenome_marine viral communities from the subarctic pacific ocean - 5_etsp_omz_at15132 metag_	marine;ocean;subarctic;virus	aquatic;marine|aquatic;ocean	SRP109569	Marine viral communities from the Subarctic Pacific Ocean - 5_ETSP_OMZ_AT15132 metaG metagenome	14532.2
SRS7632718	SRR12964759	1	SRP290813_caper processing wastewater diversity__	waste water	aquatic;waste water	SRP290813	caper processing wastewater diversity	14509.4
SRS3152344	SRR6975566	1	SRP139193_chicken gut metagenome raw sequence reads-wens-ic__	bird;gastrointestinal tract;ileum;intestine;livestock;mucosa;poultry;raw;wens	animal;bird	SRP139193	chicken gut metagenome Raw sequence reads-WENS-IC	14430.9
SRS6499161	SRR11566683	1	SRP257222_mud crab hemolymph microbiota__	clay;crab;haemolymph;mud;silt;soil	soil	SRP257222	Mud crab hemolymph microbiota	14369.1
SRS3151983	SRR6975104	1	SRP139192_chicken gut metagenome raw sequence reads-wens-dj__	bird;gastrointestinal tract;intestine;jejunum;livestock;mucosa;poultry;raw;wens	animal;bird	SRP139192	chicken gut metagenome Raw sequence reads-WENS-DJ	14172.7
SRS3151932	SRR6975157	1	SRP139192_chicken gut metagenome raw sequence reads-wens-dj__	bird;gastrointestinal tract;intestine;jejunum;livestock;mucosa;poultry;raw;wens	animal;bird	SRP139192	chicken gut metagenome Raw sequence reads-WENS-DJ	14012.2
SRS1366657	SRR3309880	1	SRP072520_microcosm for hydrocarbons degradation raw sequence reads_139_	degradation;hydrocarbon;microcosm;raw		SRP072520	microcosm for hydrocarbons degradation Raw sequence reads	13941.8
SRS3152659	SRR6975666	1	SRP139193_chicken gut metagenome raw sequence reads-wens-ic__	bird;gastrointestinal tract;ileum;intestine;livestock;mucosa;poultry;raw;wens	animal;bird	SRP139193	chicken gut metagenome Raw sequence reads-WENS-IC	13687.5
SRS6393940	SRR11443121	1	SRP254424_fecal genome sequencing and assembly_metagenome or environmental sample from bacteria_	feces	animal	SRP254424	fecal Genome sequencing and assembly	13084.4
SRS4537453	SRR8785119	1	SRP189409_microbial community diversity during aerobic oxidation of methane,ethane and propane_marine sediment_	aerobic;ethane;marine;marine sediment;methane;oxidation;propane;sediment	aquatic;marine|aquatic;sediment	SRP189409	Microbial community diversity during aerobic oxidation of methane,ethane and propane	12870.2
ERS628579	ERR701452	1	ERP009006_enriched hetertrophic-methantrophic cultures from different soils_mb_c1_	enrichment;marine;soil	aquatic|soil	ERP009006	Enriched Hetertrophic-Methantrophic Cultures from Different Soils	12365.5
SRS1572479	SRR3933255	2	SRP079000_seawater metagenome genome sequencing and assembly__	sea water;summer;terrestrial	aquatic;sea	SRP079000	seawater metagenome Genome sequencing and assembly	12363.2
SRS4744829	SRR9038724	1	SRP197455_mitigation of nitrogen pollution from aquaculture systems, grown out culture system and ponds_metagenome or environmental sample from aquatic metagenome for ciba sample_	aquaculture;aquatic;contaminated;nitrogen;polluted;pond	aquatic	SRP197455	Mitigation of Nitrogen pollution from Aquaculture systems, grown out culture system and Ponds	12357.7
SRS3178442	SRR7015811	1	SRP140687_soa pensacola beach in situ incubation metagenome__	beach;incubation;sand;sediment;soa	aquatic;sediment	SRP140687	SOA Pensacola Beach in situ incubation Metagenome	12212.6
ERS490285	ERR594391	1	ERP003708_shotgun sequencing of tara oceans dna samples corresponding to size fractions for dna viruses_tara_20100914t0655z_068_event_pump_p_s_(5 m)_virus_nuc-fe_w<-0.22_tara_r100000988_	acid;high;latituden;liquid;longitudee;marine;nitrogen;ocean;peristaltic;plankton;pump;saline;size-fractionated;storage;surface;virus;water	aquatic;marine|aquatic;ocean	ERP003708	Shotgun Sequencing of Tara Oceans DNA samples corresponding to size fractions for DNA viruses	12208.2
SRS3152500	SRR6975411	1	SRP139193_chicken gut metagenome raw sequence reads-wens-ic__	bird;gastrointestinal tract;ileum;intestine;livestock;mucosa;poultry;raw;wens	animal;bird	SRP139193	chicken gut metagenome Raw sequence reads-WENS-IC	12159.3
SRS5879138	SRR10759694	1	SRP238591_pe degradation_plastic and soil waste recycling_	degradation;plastic;recycling;soil;waste	soil	SRP238591	PE degradation	11949.9
SRS1664410	SRR4115604	1	SRP083965_copepod gut bacteria raw sequence reads_aug12-2_	copepod;gastrointestinal tract;raw	animal	SRP083965	Copepod gut bacteria Raw sequence reads	11778.9
ERS717821	ERR874201	1	ERP010414_microbial community dynamics in industrial algae production systems_fulbright_biofuels_	algae;bioenergy;biofuel;bioreactor;industry;limnic;production	aquatic	ERP010414	Microbial community dynamics in industrial algae production systems	11511
SRS7632704	SRR12964772	1	SRP290813_caper processing wastewater diversity__	waste water	aquatic;waste water	SRP290813	caper processing wastewater diversity	11462.8
SRS3178428	SRR7015823	1	SRP140687_soa pensacola beach in situ incubation metagenome__	beach;incubation;sand;sediment;soa	aquatic;sediment	SRP140687	SOA Pensacola Beach in situ incubation Metagenome	11420.1
SRS5376407	SRR10102762	1	SRP221434_16s full-length.s raw sequence reads__	raw		SRP221434	16S full-length.S Raw sequence reads	11404.7
ERS4382428	ERR4016316	2	ERP120501_microbial community dynamics of a polyester film-degrading marine enrichment culture_monomer sebacic acid_	acid;degradation;enrichment;marine;monomer;polyester;sebacic	aquatic;marine	ERP120501	Microbial community dynamics of a polyester film-degrading marine enrichment culture	11132.9
SRS3152614	SRR6975297	1	SRP139193_chicken gut metagenome raw sequence reads-wens-ic__	bird;gastrointestinal tract;ileum;intestine;livestock;mucosa;poultry;raw;wens	animal;bird	SRP139193	chicken gut metagenome Raw sequence reads-WENS-IC	11076.6
SRS7632705	SRR12964771	1	SRP290813_caper processing wastewater diversity__	waste water	aquatic;waste water	SRP290813	caper processing wastewater diversity	11049.1
ERS4758618	ERR4276577	1	ERP122223_a cohort study of cucumber greenhouse workers exposure to fungi and bacteria as measured using ngs and maldi-tof ms and their serum levels of serum amyloid a and c-reactive protein and association to work tasks_bioaerosols from cucumber greenhouse_	aerosol;amyloid;association;cucumber;exposure;fungus;greenhouse;plant;serum;task;tof;worker	plant	ERP122223	A cohort study of cucumber greenhouse workersâ€™ exposure to fungi and bacteria as measured using NGS and MALDI-TOF MS and their serum levels of serum amyloid A and C-reactive protein and association to work tasks	10952.8
SRS5396199	SRR10130051	1	SRP221995_the influence of photoelectrons of semi conductors on microbial community in photic zone of huanghai sea offshore area__	off-shore;photic zone;sea;zone	aquatic;sea	SRP221995	The influence of photoelectrons of semi conductors on microbial community in photic zone of Huanghai Sea offshore area	10647.1
SRS1366665	SRR3309872	1	SRP072520_microcosm for hydrocarbons degradation raw sequence reads_132_	degradation;hydrocarbon;microcosm;raw		SRP072520	microcosm for hydrocarbons degradation Raw sequence reads	10614.9
SRS3152458	SRR6975453	1	SRP139193_chicken gut metagenome raw sequence reads-wens-ic__	bird;gastrointestinal tract;ileum;intestine;livestock;mucosa;poultry;raw;wens	animal;bird	SRP139193	chicken gut metagenome Raw sequence reads-WENS-IC	10583.4
SRS4080919	SRR8247288	1	SRP170924_soil metagenome raw sequence reads__	raw;soil	soil	SRP170924	Soil metagenome raw sequence reads	10551.7
SRS3152305	SRR6975608	1	SRP139193_chicken gut metagenome raw sequence reads-wens-ic__	bird;gastrointestinal tract;ileum;intestine;livestock;mucosa;poultry;raw;wens	animal;bird	SRP139193	chicken gut metagenome Raw sequence reads-WENS-IC	10495.2
ERS684222	ERR789520	1	ERP009857_zonation of bacterioplankton communities along aging upwelled water in the northern benguela upwelling_water depth 20m_	bacterioplankton;benguela;mix;plankton;upwelling;water;zone	aquatic	ERP009857	Zonation of bacterioplankton communities along aging upwelled water in the northern Benguela upwelling	10445.7
ERS2539878	ERR2639234	1	ERP109198_16s rdna genes from different size-fraction across vertical profiles in the global ocean sampled during the malaspina 2010 expedition_m150_	marine;ocean;salt;size-fraction;water	aquatic;marine|aquatic;ocean	ERP109198	16S rDNA genes from different size-fraction across vertical profiles in the global ocean sampled during the Malaspina 2010 expedition	10391.6
SRS526801	SRR1103342	1	SRP034964_petroleum reseriors microbial community diversity__	petroleum;water	aquatic	SRP034964	Petroleum reseriors microbial community diversity	10299.9
SRS4440223	SRR8670299	1	SRP187581_geovide cruise 2014 microbial community structure data_geovide14-309_	None		SRP187581	Geovide cruise 2014 microbial community structure data	10230.4
SRS3152397	SRR6975517	1	SRP139193_chicken gut metagenome raw sequence reads-wens-ic__	bird;gastrointestinal tract;ileum;intestine;livestock;mucosa;poultry;raw;wens	animal;bird	SRP139193	chicken gut metagenome Raw sequence reads-WENS-IC	10136
ERS490120	ERR594414	2	ERP003708_shotgun sequencing of tara oceans dna samples corresponding to size fractions for dna viruses_tara_20100712t1106z_065_combined-events_cast_mb_d_(30 m)_virus_nuc-fe_w<-0.22_tara_r100001198_	acid;bottle;chlorophyll;deep;latituden;liquid;longitudee;marine;niskin;nitrogen;ocean;plankton;saline;sbe;size-fractionated;storage;virus;water	aquatic;marine|aquatic;ocean	ERP003708	Shotgun Sequencing of Tara Oceans DNA samples corresponding to size fractions for DNA viruses	10130
SRS6706525	SRR11843065	1	SRP263500_soil fungal community rather than bacterial community play a significant role in the decomposition of organic fertilizer__	degradation;fertilization;fungus;organic;soil	soil	SRP263500	Soil fungal community rather than bacterial community play a significant role in the decomposition of organic fertilizer	10106.6
SRS5369992	SRR10095623	1	SRP077988_uncultured prokaryote targeted locus (loci)_reactor 2 influent day 226_	aerobic		SRP077988	uncultured prokaryote Targeted Locus (Loci)	10092.8
ERS684245	ERR789543	1	ERP009857_zonation of bacterioplankton communities along aging upwelled water in the northern benguela upwelling_water depth 20m_	bacterioplankton;benguela;mix;plankton;upwelling;water;zone	aquatic	ERP009857	Zonation of bacterioplankton communities along aging upwelled water in the northern Benguela upwelling	9993.55
SRS4758505	SRR9055756	386	SRP198414_cannabis rhizosphere samples_metagenome or environmental sample from bacteria from cannabis soil_	cannabis;rhizosphere;soil	plant|soil	SRP198414	Cannabis Rhizosphere Samples	9948.78
SRS6499145	SRR11566699	1	SRP257222_mud crab hemolymph microbiota__	clay;crab;haemolymph;mud;silt;soil	soil	SRP257222	Mud crab hemolymph microbiota	9912.81
SRS1910964	SRR5162105	1	SRP096314_biofloc metagenome raw sequence reads__	flocculation;raw		SRP096314	biofloc metagenome Raw sequence reads	9728.83
SRS5078150	SRR9660294	1	SRP213895_total halophyte rhizosphere__	halophyte;rhizosphere;soil	plant|soil	SRP213895	Total halophyte rhizosphere	9647.26
SRS1070221	SRR2414342	2	SRP063707_bacteria metagenome_na_	None		SRP063707	Bacteria metagenome	9642.96
SRS5369987	SRR10095628	1	SRP077988_uncultured prokaryote targeted locus (loci)_reactor 1 influent day 271_	aerobic		SRP077988	uncultured prokaryote Targeted Locus (Loci)	9566.85
SRS1070221	SRR5219786	2	SRP063707_bacteria metagenome_na_	None		SRP063707	Bacteria metagenome	9542.13
SRS1533681	SRR3883488	1	SRP077678_bioreactor metagenome genome sequencing__	bioreactor;facultative anaerobe		SRP077678	bioreactor metagenome Genome sequencing	9496.56
SRS3995241	SRR8132675	1	SRP167176_soil microbial distribution__	soil	soil	SRP167176	Soil microbial distribution	9462.37
SRS2791212	SRR6424003	1	SRP127607_metagenomics of oil contaminated soil samples planted with alfalfa and barley_alfalfa.oil.contaminaed.with.plant_	barley;crop;facultative anaerobe;hydrocarbon;oil;oil contamination;plant;plantation;rhizosphere;soil	plant|soil	SRP127607	Metagenomics of oil contaminated soil samples planted with Alfalfa and Barley	9431.37
SRS1116978	SRR2668734	1	SRP064900_microbial community in marine sediments__	marine;sediment	aquatic;marine|aquatic;sediment	SRP064900	Microbial community in marine sediments	9375.4
SRS6585193	SRR11671678	1	SRP259661_parental care alters the egg microbiome of the maritime earwig__	egg;marine;parent	aquatic;marine	SRP259661	Parental care alters the egg microbiome of the maritime earwig	9371.15
SRS951142	SRR2048144	1	SRP058974_equatorial pacific ocean targeted loci environmental_eqp 11 (900)_	equatorial;gyre;ocean;water	aquatic;ocean	SRP058974	Equatorial Pacific Ocean Targeted loci environmental	9311.95
SRS4758505	SRR9055661	386	SRP198414_cannabis rhizosphere samples_metagenome or environmental sample from bacteria from cannabis soil_	cannabis;rhizosphere;soil	plant|soil	SRP198414	Cannabis Rhizosphere Samples	9268.1
ERS2102159	ERR2259970	1	ERP106314_prairie dog soils_prairie_dog_burrow_soil_	burrow;city;dog;field;grassland;prairie;soil	animal;dog|soil;field	ERP106314	Prairie dog soils	9196.77
SRS1572465	SRR3933241	2	SRP079000_seawater metagenome genome sequencing and assembly__	sea water;summer;terrestrial	aquatic;sea	SRP079000	seawater metagenome Genome sequencing and assembly	9186.12
ERS2327788	ERR3697716	1	ERP024063_16s amplicon sequences of crete soil meta genomes_crete soil metagenome_	microcontinental;soil;terrestrial	soil	ERP024063	16S amplicon sequences of Crete soil meta genomes	9004.88
SRS6100992	SRR11018817	1	SRP247203_amplicon sequencing of the rural bangladeshi household environment_efbang195_	bangladeshi;house;rural		SRP247203	Amplicon sequencing of the rural Bangladeshi household environment	8899.38
ERS2318636	ERR3345689	1	ERP107106_metagenomics_of_environmental_samples_from_pit_latrines_5236stdy7351279_	latrine;pit		ERP107106	Metagenomics_of_Environmental_Samples_from_Pit_Latrines	8876.94
SRS2006811	SRR5298535	1	SRP100917_uast reactor for the enrichment of anammox bacteria_reactor _	ammonia;anammox;bottom;enrichment;medium		SRP100917	UAST reactor for the enrichment of anammox bacteria	8854.81
SRS4251983	SRR8442848	40	SRP179442_compost targeted loci environmental_mims environmental/metagenome sample from bacterial community_	compost		SRP179442	Compost Targeted loci environmental	8733.34
SRS3178441	SRR7015810	1	SRP140687_soa pensacola beach in situ incubation metagenome__	beach;incubation;sand;sediment;soa	aquatic;sediment	SRP140687	SOA Pensacola Beach in situ incubation Metagenome	8731.02
SRS1572391	SRR3933167	2	SRP079000_seawater metagenome genome sequencing and assembly__	sea water;summer	aquatic;sea	SRP079000	seawater metagenome Genome sequencing and assembly	8730.36
ERS4384126	ERR3987793	1	ERP120550_effect of dispersants and biosurfactants on crude oil biodegradation and microbial ecology_sea water metagenome_	biosurfactants;coast;degradation;dispersion;hydrocarbon;oil;sea water	aquatic;sea	ERP120550	Effect of dispersants and biosurfactants on crude oil biodegradation and microbial ecology	8636.02
SRS1116981	SRR2668731	1	SRP064900_microbial community in marine sediments__	marine;sediment	aquatic;marine|aquatic;sediment	SRP064900	Microbial community in marine sediments	8587.04
SRS2639041	SRR6228120	229	SRP122481_vaginal microbiota raw sequence reads_mimarks specimen sample from human_	production;raw;secretion;urogenital tract;vagina		SRP122481	vaginal microbiota Raw sequence reads	8566.61
SRS5072410	SRR9653994	1	SRP213675_variation in pickleweed root-associated microbial communities at different locations of a saline solid waste management unit contaminated with petroleum hydrocarbons__	contaminated;hydrocarbon;petroleum;root;saline;waste	plant;rhizosphere	SRP213675	Variation in pickleweed root-associated microbial communities at different locations of a saline solid waste management unit contaminated with petroleum hydrocarbons	8468.47
SRS472290	SRR955366	1	SRP029143_sludge sample from common effluent treatment plant (cetp) targeted locus (loci)_generic sample from metagenome_	effluent;plant;sludge;treatment	plant|aquatic;waste water	SRP029143	Sludge sample from Common Effluent Treatment Plant (CETP) Targeted Locus (Loci)	8429.69
SRS5566569	SRR10338506	1	SRP226771_illumina miseq high-throughput sequencing technology intertidal sediments in the fildes peninsula__	high;intertidal zone;sediment;shore	aquatic;sediment	SRP226771	Illumina MiSeq high-throughput sequencing technology Intertidal sediments in the Fildes Peninsula	8425.01
SRS2957517	SRR6724831	1	SRP132831_evolution of enriched bacterial communities during zarzatine crude oil__	enrichment;hydrocarbon;oil		SRP132831	Evolution of enriched bacterial communities during Zarzatine crude oil	8393.21
ERS1208506	ERR1460370	2	ERP016116_bacterial colonization and succession in a newly opened hospital_hospital-associated microbiota and implications for nosocomial infections_	association;city;hospital;hospital-associated;human;human-associated;human-skin;infection;opened;sebum;skin	animal;human	ERP016116	Bacterial colonization and succession in a newly opened hospital	8343.51
SRS4758505	SRR9055754	386	SRP198414_cannabis rhizosphere samples_metagenome or environmental sample from bacteria from cannabis soil_	cannabis;rhizosphere;soil	plant|soil	SRP198414	Cannabis Rhizosphere Samples	8319.37
SRS2442582	SRR5948544	1	SRP115822_georgia aquarium sulfur denitrification reactor_sulfur m 1.0_	aquarium;denitrification;sulfur		SRP115822	Georgia Aquarium Sulfur Denitrification Reactor	8318.38
ERS3334220	ERR3243801	1	ERP114424_how the differential dynamics of microbial community networks can help identify microorganisms potentially useful for controlling residue-borne diseases: the case of the wheat pathogen zymoseptoria tritici_crop residues of wheat_	association;borne;crop;disease;pathogenicity;tritici;zymoseptoria	plant	ERP114424	How the differential dynamics of microbial community networks can help identify microorganisms potentially useful for controlling residue-borne diseases: the case of the wheat pathogen Zymoseptoria tritici	8318.01
ERS628562	ERR701435	1	ERP009006_enriched hetertrophic-methantrophic cultures from different soils_mb_a_	enrichment;marine;soil	aquatic|soil	ERP009006	Enriched Hetertrophic-Methantrophic Cultures from Different Soils	8115.32
SRS1116975	SRR2668737	1	SRP064900_microbial community in marine sediments__	marine;sediment	aquatic;marine|aquatic;sediment	SRP064900	Microbial community in marine sediments	7978.54
SRS4656611	SRR8937827	147	SRP193329_soil metagenome raw sequence reads_metagenome or environmental sample from soil metagenome_	raw;soil	soil	SRP193329	soil metagenome Raw sequence reads	7955.49
SRS3994664	SRR8132063	1	SRP167176_soil microbial distribution__	soil	soil	SRP167176	Soil microbial distribution	7927.7
SRS1366639	SRR3309852	1	SRP072520_microcosm for hydrocarbons degradation raw sequence reads_113_	degradation;hydrocarbon;microcosm;raw		SRP072520	microcosm for hydrocarbons degradation Raw sequence reads	7822.73
SRS4592785	SRR8859941	1	SRP191107_biodegradation of 4-fluoroaniline and 2,4-dfluoroaniline by microbial cultures with different origins__	degradation		SRP191107	Biodegradation of 4-fluoroaniline and 2,4-dfluoroaniline by microbial cultures with different origins	7813.87
SRS3152379	SRR6975535	1	SRP139193_chicken gut metagenome raw sequence reads-wens-ic__	bird;gastrointestinal tract;ileum;intestine;livestock;mucosa;poultry;raw;wens	animal;bird	SRP139193	chicken gut metagenome Raw sequence reads-WENS-IC	7764.33
SRS4251983	SRR8442858	40	SRP179442_compost targeted loci environmental_mims environmental/metagenome sample from bacterial community_	compost		SRP179442	Compost Targeted loci environmental	7694.77
SRS1572478	SRR3933254	2	SRP079000_seawater metagenome genome sequencing and assembly__	sea water;summer;terrestrial	aquatic;sea	SRP079000	seawater metagenome Genome sequencing and assembly	7616.97
ERS490180	ERR594389	1	ERP003708_shotgun sequencing of tara oceans dna samples corresponding to size fractions for dna viruses_tara_20100715t1539z_066_combined-events_cast_mb_d_(30 m)_virus_nuc-fe_w<-0.22_tara_r100000908_	acid;bottle;chlorophyll;deep;latituden;liquid;longitudee;marine;niskin;nitrogen;ocean;plankton;saline;sbe;size-fractionated;storage;virus;water	aquatic;marine|aquatic;ocean	ERP003708	Shotgun Sequencing of Tara Oceans DNA samples corresponding to size fractions for DNA viruses	7539.41
SRS6499151	SRR11566693	1	SRP257222_mud crab hemolymph microbiota__	clay;crab;haemolymph;mud;silt;soil	soil	SRP257222	Mud crab hemolymph microbiota	7463.95
SRS1014681	SRR2133279	1	SRP061679_buffalograss rhizosphere raw sequence reads_environmental sample from buffalograss rhizosphere_	amendment;compost;mine;raw;rhizosphere;soil	plant|soil	SRP061679	Buffalograss rhizosphere Raw sequence reads	7441.43
SRS3021489	SRR6808754	1	SRP134000_soda lime metagenome targeted loci environmental_desalted lime collected from repository pond, 1.5 m depth, 1_	anthropogenic;desalted;pond;soda;terrestrial		SRP134000	soda lime metagenome Targeted loci environmental	7423.8
SRS3718853	SRR7760229	1	SRP158964_rhizosphere soil metagenome of transplanted or non-transplanted_rhizosphere of transplanted cf4_	non-transplanted;rhizosphere;soil;transplantation	plant|soil	SRP158964	rhizosphere soil Metagenome of transplanted or non-transplanted	7413.24
SRS919868	SRR1992882	1	SRP057601_global survey of coral (stylophora pistillata and pocillopora verrucosa) and seawater bacteria__	coast;coral;pistillata;pocillopora;sea water;stylophora;tissue;water	aquatic;sea	SRP057601	Global survey of coral (Stylophora pistillata and Pocillopora verrucosa) and seawater bacteria	7374.47
ERS628577	ERR701450	1	ERP009006_enriched hetertrophic-methantrophic cultures from different soils_mb_a1_	enrichment;marine;soil	aquatic|soil	ERP009006	Enriched Hetertrophic-Methantrophic Cultures from Different Soils	7328.53
SRS5468370	SRR10218860	2	SRP224003_beneficial endophytic bacteria to control fusarium wilt of banana_pequena enana_	banana;endobiont;endophyte;plant;wilt	plant	SRP224003	Beneficial endophytic bacteria to control fusarium wilt of banana	7301.28
SRS5369988	SRR10095627	1	SRP077988_uncultured prokaryote targeted locus (loci)_reactor 1 influent day 273_	aerobic		SRP077988	uncultured prokaryote Targeted Locus (Loci)	7300.77
SRS2957554	SRR6724794	1	SRP132831_evolution of enriched bacterial communities during zarzatine crude oil__	enrichment;hydrocarbon;oil		SRP132831	Evolution of enriched bacterial communities during Zarzatine crude oil	7291.57
SRS5759039	SRR10583130	1	SRP151042_brackish metagenome raw sequence reads__	brackish;raw		SRP151042	Brackish metagenome Raw sequence reads	7217.48
SRS1115148	SRR2657612	10	SRP053162_comparative 16s analysis of hydrothermal vent samples from the mid-atlantic ridge (mar)_environmental sample from open atlantic ocean water_	hydrothermal;hydrothermal vent;marine;ocean;ridge;spring;water	aquatic;marine|aquatic;ocean|aquatic;river	SRP053162	Comparative 16S analysis of hydrothermal vent samples from the Mid-Atlantic Ridge (MAR)	7204.09
SRS4592792	SRR8859934	1	SRP191107_biodegradation of 4-fluoroaniline and 2,4-dfluoroaniline by microbial cultures with different origins__	degradation		SRP191107	Biodegradation of 4-fluoroaniline and 2,4-dfluoroaniline by microbial cultures with different origins	7190.18
SRS2006810	SRR5298534	1	SRP100917_uast reactor for the enrichment of anammox bacteria_reactor _	ammonia;anammox;bottom;enrichment;medium		SRP100917	UAST reactor for the enrichment of anammox bacteria	7127.37
SRS3152212	SRR6974873	1	SRP139192_chicken gut metagenome raw sequence reads-wens-dj__	bird;gastrointestinal tract;intestine;jejunum;livestock;mucosa;poultry;raw;wens	animal;bird	SRP139192	chicken gut metagenome Raw sequence reads-WENS-DJ	7071.19
SRS3152161	SRR6974926	1	SRP139192_chicken gut metagenome raw sequence reads-wens-dj__	bird;gastrointestinal tract;intestine;jejunum;livestock;mucosa;poultry;raw;wens	animal;bird	SRP139192	chicken gut metagenome Raw sequence reads-WENS-DJ	7065.03
SRS4744830	SRR9038723	1	SRP197455_mitigation of nitrogen pollution from aquaculture systems, grown out culture system and ponds_metagenome or environmental sample from aquatic metagenome for sample 3_	aquaculture;aquatic;contaminated;nitrogen;polluted;pond	aquatic	SRP197455	Mitigation of Nitrogen pollution from Aquaculture systems, grown out culture system and Ponds	7050.6
ERS4382428	ERR4016318	2	ERP120501_microbial community dynamics of a polyester film-degrading marine enrichment culture_monomer sebacic acid_	acid;degradation;enrichment;marine;monomer;polyester;sebacic	aquatic;marine	ERP120501	Microbial community dynamics of a polyester film-degrading marine enrichment culture	6944.44
SRS3152550	SRR6975454	1	SRP139193_chicken gut metagenome raw sequence reads-wens-ic__	bird;gastrointestinal tract;ileum;intestine;livestock;mucosa;poultry;raw;wens	animal;bird	SRP139193	chicken gut metagenome Raw sequence reads-WENS-IC	6934.52
SRS2791213	SRR6424002	1	SRP127607_metagenomics of oil contaminated soil samples planted with alfalfa and barley_alfalfa.oil.contaminaed.with.plant_	barley;crop;facultative anaerobe;hydrocarbon;oil;oil contamination;plant;plantation;rhizosphere;soil	plant|soil	SRP127607	Metagenomics of oil contaminated soil samples planted with Alfalfa and Barley	6870.38
SRS1115148	SRR2657610	10	SRP053162_comparative 16s analysis of hydrothermal vent samples from the mid-atlantic ridge (mar)_environmental sample from open atlantic ocean water_	hydrothermal;hydrothermal vent;marine;ocean;ridge;spring;water	aquatic;marine|aquatic;ocean|aquatic;river	SRP053162	Comparative 16S analysis of hydrothermal vent samples from the Mid-Atlantic Ridge (MAR)	6856.11
SRS4440179	SRR8670343	1	SRP187581_geovide cruise 2014 microbial community structure data_geovide14-238_	None		SRP187581	Geovide cruise 2014 microbial community structure data	6821.62
SRS4592791	SRR8859935	1	SRP191107_biodegradation of 4-fluoroaniline and 2,4-dfluoroaniline by microbial cultures with different origins__	degradation		SRP191107	Biodegradation of 4-fluoroaniline and 2,4-dfluoroaniline by microbial cultures with different origins	6799.38
SRS5369994	SRR10095621	1	SRP077988_uncultured prokaryote targeted locus (loci)_reactor 2 influent day 228_	aerobic		SRP077988	uncultured prokaryote Targeted Locus (Loci)	6792.87
SRS472288	SRR955322	1	SRP029143_sludge sample from common effluent treatment plant (cetp) targeted locus (loci)_generic sample from metagenome_	effluent;plant;sludge;treatment	plant|aquatic;waste water	SRP029143	Sludge sample from Common Effluent Treatment Plant (CETP) Targeted Locus (Loci)	6762.64
SRS4593351	SRR8860501	1	SRP191119_evaluation of inoculum sources for aerobic treatment of 2,3,4-trifluoroaniline during start-up and shock__	aerobic;inoculation;shock;treatment		SRP191119	Evaluation of inoculum sources for aerobic treatment of 2,3,4-trifluoroaniline during start-up and shock	6754.35
SRS4656611	SRR8937754	147	SRP193329_soil metagenome raw sequence reads_metagenome or environmental sample from soil metagenome_	raw;soil	soil	SRP193329	soil metagenome Raw sequence reads	6753.49
SRS3152396	SRR6975514	1	SRP139193_chicken gut metagenome raw sequence reads-wens-ic__	bird;gastrointestinal tract;ileum;intestine;livestock;mucosa;poultry;raw;wens	animal;bird	SRP139193	chicken gut metagenome Raw sequence reads-WENS-IC	6730.88
SRS1070146	SRR2423610	1	SRP063707_bacteria metagenome_na_	None		SRP063707	Bacteria metagenome	6689.82
SRS1533675	SRR3883482	1	SRP077678_bioreactor metagenome genome sequencing__	bioreactor;facultative anaerobe		SRP077678	bioreactor metagenome Genome sequencing	6672.69
SRS7926781	SRR13321141	1	SRP299347_microbial community of capsicum annuum l. raw sequence reads__	annuum;capsicum;raw		SRP299347	Microbial community of Capsicum annuum L. Raw sequence reads	6611.31
ERS493718	ERR2752163	3	ERP003708_shotgun sequencing of tara oceans dna samples corresponding to size fractions for dna viruses_tara_20111203t1433z_137_combined-events_cast_mb_m_(375 m)_virus_nuc-fe_w<-0.22_tara_r100000750_	acid;bottle;latituden;liquid;longitudee;marine;mesopelagic zone;niskin;nitrogen;ocean;plankton;saline;sbe;size-fractionated;storage;virus;water;zone	aquatic;marine|aquatic;ocean	ERP003708	Shotgun Sequencing of Tara Oceans DNA samples corresponding to size fractions for DNA viruses	6609.32
ERS493718	ERR2752162	3	ERP003708_shotgun sequencing of tara oceans dna samples corresponding to size fractions for dna viruses_tara_20111203t1433z_137_combined-events_cast_mb_m_(375 m)_virus_nuc-fe_w<-0.22_tara_r100000750_	acid;bottle;latituden;liquid;longitudee;marine;mesopelagic zone;niskin;nitrogen;ocean;plankton;saline;sbe;size-fractionated;storage;virus;water;zone	aquatic;marine|aquatic;ocean	ERP003708	Shotgun Sequencing of Tara Oceans DNA samples corresponding to size fractions for DNA viruses	6540.48
SRS3152652	SRR6975260	1	SRP139193_chicken gut metagenome raw sequence reads-wens-ic__	bird;gastrointestinal tract;ileum;intestine;livestock;mucosa;poultry;raw;wens	animal;bird	SRP139193	chicken gut metagenome Raw sequence reads-WENS-IC	6511.42
SRS4758505	SRR9055622	386	SRP198414_cannabis rhizosphere samples_metagenome or environmental sample from bacteria from cannabis soil_	cannabis;rhizosphere;soil	plant|soil	SRP198414	Cannabis Rhizosphere Samples	6384.62
SRS2339471	SRR5808733	24	SRP111193_temporal effect of plant diversity and oiling on nitrogen cycling in marsh sediments__	marsh;nitrogen;oiling;plant;sediment	plant|aquatic;sediment	SRP111193	Temporal effect of plant diversity and oiling on nitrogen cycling in marsh sediments	6349.47
SRS5693289	SRR10498067	6	SRP230659_soil metagenome targeted loci environmental_manure(f)_2years_	fertilization;manure;manuref;soil;treatment	soil	SRP230659	soil metagenome Targeted loci environmental	6339.69
SRS3994631	SRR8132096	1	SRP167176_soil microbial distribution__	soil	soil	SRP167176	Soil microbial distribution	6247.7
SRS3502804	SRR7472582	1	SRP152191_seawater archaea community in the south china sea__	sea;sea water	aquatic;sea	SRP152191	seawater archaea community in the South China Sea	6233.41
ERS2327780	ERR3697708	1	ERP024063_16s amplicon sequences of crete soil meta genomes_crete soil metagenome_	microcontinental;soil;terrestrial	soil	ERP024063	16S amplicon sequences of Crete soil meta genomes	6212
SRS6663244	SRR11794497	1	SRP261770_marine bacterial environmental sample__	marine	aquatic;marine	SRP261770	marine bacterial environmental sample	6186.31
SRS4525133	SRR8771443	1	SRP189191_bacterial communities of microbial mats in marine lagoons of the white sea__	lagoon;marine;mat	aquatic;marine	SRP189191	Bacterial communities of microbial mats in marine lagoons of the White Sea	6145.78
SRS1815175	SRR5046916	1	SRP093799_sea water bacteria raw sequence reads__	raw;sea water	aquatic;sea	SRP093799	sea water bacteria Raw sequence reads	6142
ERS4384064	ERR3987731	1	ERP120550_effect of dispersants and biosurfactants on crude oil biodegradation and microbial ecology_sea water metagenome_	biosurfactants;coast;degradation;dispersion;hydrocarbon;oil;sea water	aquatic;sea	ERP120550	Effect of dispersants and biosurfactants on crude oil biodegradation and microbial ecology	6092.87
SRS5396198	SRR10130052	1	SRP221995_the influence of photoelectrons of semi conductors on microbial community in photic zone of huanghai sea offshore area__	off-shore;photic zone;sea;zone	aquatic;sea	SRP221995	The influence of photoelectrons of semi conductors on microbial community in photic zone of Huanghai Sea offshore area	6069.7
SRS6383491	SRR11431688	1	SRP254254_microplastics bacteria__	microplastics		SRP254254	Microplastics bacteria	6039.21
SRS4758505	SRR9055755	386	SRP198414_cannabis rhizosphere samples_metagenome or environmental sample from bacteria from cannabis soil_	cannabis;rhizosphere;soil	plant|soil	SRP198414	Cannabis Rhizosphere Samples	6024.1
SRS7677442	SRR13014409	1	SRP291870_phaseolus vulgaris genome sequencing and assembly_bacteria_	None		SRP291870	Phaseolus vulgaris Genome sequencing and assembly	5972.26
SRS7632707	SRR12964769	1	SRP290813_caper processing wastewater diversity__	waste water	aquatic;waste water	SRP290813	caper processing wastewater diversity	5946.33
SRS5759044	SRR10583125	1	SRP151042_brackish metagenome raw sequence reads__	brackish;raw		SRP151042	Brackish metagenome Raw sequence reads	5939.27
ERS1079451	ERR1307372	1	ERP014530_the native microbiome of the nematode caenorhabditis elegans: gateway to a new host-microbiome model: natural microbiome data_d2056_1_	association;host;native;nematode		ERP014530	The native microbiome of the nematode Caenorhabditis elegans: Gateway to a new host-microbiome model: Natural Microbiome Data	5907.07
SRS4537494	SRR8785078	1	SRP189409_microbial community diversity during aerobic oxidation of methane,ethane and propane_marine sediment_	aerobic;ethane;marine;marine sediment;methane;oxidation;propane;sediment	aquatic;marine|aquatic;sediment	SRP189409	Microbial community diversity during aerobic oxidation of methane,ethane and propane	5887.74
SRS5693287	SRR10498092	6	SRP230659_soil metagenome targeted loci environmental_alfalfa(s)_2years_	alfalfas;carbohydrate;fertilization;soil;sugar;treatment	soil	SRP230659	soil metagenome Targeted loci environmental	5879.22
SRS1533676	SRR3883483	1	SRP077678_bioreactor metagenome genome sequencing__	bioreactor;facultative anaerobe		SRP077678	bioreactor metagenome Genome sequencing	5847.51
ERS1309171	ERR2762142	2	ERP010882_shotgun sequencing of tara oceans polar circle dna samples corresponding to size fractions for small dna viruses._tara_20130827t1140z_189_event_pump_dcm_(20m)_seq-(fecl3)_w<0.22_r110000823_	alcohol;bleach;chlorophyll;clean;coinciding;concentration;container;dichloromethane;discrete;doi;ethanol;filtration;fluorescence;gpwp;holders;incubation;limnic;marine;micrometre-pore-size;micrometres-pore-size;mix;mm-diameter;nitril;ocean;oob;peristaltic;photic zone;plankton;polar;polycarbonate;polyethersulfone;polymer;pore;precipitation;pressure;pump;refrigerated;room;solution;sterile;storage;te…	aquatic;marine|aquatic;ocean	ERP010882	Shotgun Sequencing of Tara Oceans Polar Circle DNA samples corresponding to size fractions for small DNA viruses.	5831.9
SRS2957558	SRR6724790	1	SRP132831_evolution of enriched bacterial communities during zarzatine crude oil__	enrichment;hydrocarbon;oil		SRP132831	Evolution of enriched bacterial communities during Zarzatine crude oil	5796.78
SRS4081568	SRR8248234	3	SRP170941_raw sequence reads of bacterial assemblages on pe, ps, wood, natural particles and free-living bacterioplankton in the baltic sea__	bacterioplankton;baltic;free-living;plankton;raw;sea;wood	aquatic;sea|plant;wood	SRP170941	Raw sequence reads of bacterial assemblages on PE, PS, wood, natural particles and free-living bacterioplankton in the Baltic Sea	5795.05
SRS4251983	SRR8442862	40	SRP179442_compost targeted loci environmental_mims environmental/metagenome sample from bacterial community_	compost		SRP179442	Compost Targeted loci environmental	5759.07
SRS5396195	SRR10130055	1	SRP221995_the influence of photoelectrons of semi conductors on microbial community in photic zone of huanghai sea offshore area__	off-shore;photic zone;sea;zone	aquatic;sea	SRP221995	The influence of photoelectrons of semi conductors on microbial community in photic zone of Huanghai Sea offshore area	5698.31
ERS490245	ERR2752146	3	ERP003708_shotgun sequencing of tara oceans dna samples corresponding to size fractions for dna viruses_tara_20100913t1303z_068_combined-events_cast_mb_m_(700 m)_virus_nuc-fe_w<-0.22_tara_r100000963_	acid;bottle;latituden;liquid;longitudee;marine;mesopelagic zone;niskin;nitrogen;ocean;plankton;saline;sbe;size-fractionated;storage;virus;water;zone	aquatic;marine|aquatic;ocean	ERP003708	Shotgun Sequencing of Tara Oceans DNA samples corresponding to size fractions for DNA viruses	5635.17
SRS7157269	SRR12400573	1	SRP276390_sbrs activated sludge sample raw sequence reads_f_	activated sludge;aerobic;raw;sludge	aquatic;waste water	SRP276390	SBRs activated sludge sample Raw sequence reads	5551.55
SRS2704713	SRR6311192	1	SRP125348_bioreactor metagenome raw sequence reads_bioreactor metagenome_	anaerobic;bioreactor;raw;salinity		SRP125348	bioreactor metagenome Raw sequence reads	5538.7
SRS6585146	SRR11671725	1	SRP259661_parental care alters the egg microbiome of the maritime earwig__	egg;marine;parent	aquatic;marine	SRP259661	Parental care alters the egg microbiome of the maritime earwig	5501.05
SRS2791206	SRR6424008	1	SRP127607_metagenomics of oil contaminated soil samples planted with alfalfa and barley_barley.oil.contaminaed.with.plant_	crop;facultative anaerobe;hydrocarbon;legume;medicago sativa;oil;oil contamination;plant;plantation;rhizosphere;soil	plant|soil	SRP127607	Metagenomics of oil contaminated soil samples planted with Alfalfa and Barley	5479.31
SRS6300909	SRR11286065	1	SRP252335_bacterial diversity tannery dumpsite_contaminated_	contaminated;contaminated soil;landfill;soil;tannery	soil	SRP252335	Bacterial diversity tannery dumpsite	5429.16
SRS4656611	SRR8937820	147	SRP193329_soil metagenome raw sequence reads_metagenome or environmental sample from soil metagenome_	raw;soil	soil	SRP193329	soil metagenome Raw sequence reads	5425.15
SRS4758505	SRR9055657	386	SRP198414_cannabis rhizosphere samples_metagenome or environmental sample from bacteria from cannabis soil_	cannabis;rhizosphere;soil	plant|soil	SRP198414	Cannabis Rhizosphere Samples	5413.68
SRS6499169	SRR11566675	1	SRP257222_mud crab hemolymph microbiota__	clay;crab;haemolymph;mud;silt;soil	soil	SRP257222	Mud crab hemolymph microbiota	5408.86
ERS493718	ERR599366	3	ERP003708_shotgun sequencing of tara oceans dna samples corresponding to size fractions for dna viruses_tara_20111203t1433z_137_combined-events_cast_mb_m_(375 m)_virus_nuc-fe_w<-0.22_tara_r100000750_	acid;bottle;latituden;liquid;longitudee;marine;mesopelagic zone;niskin;nitrogen;ocean;plankton;saline;sbe;size-fractionated;storage;virus;water;zone	aquatic;marine|aquatic;ocean	ERP003708	Shotgun Sequencing of Tara Oceans DNA samples corresponding to size fractions for DNA viruses	5392.16
SRS5067344	SRR9648444	1	SRP213310_sea-ice brine microbial communities from beaufort sea near barrow, alaska, united states - cbiw 0.2 metagenome_sea-ice brine microbial communities from beaufort sea near barrow, alaska, united states - cbiw 0.2_	barrow;beaufort;brine;cbiw;sea;sea ice	aquatic;brine|aquatic;sea	SRP213310	Sea-ice brine microbial communities from Beaufort Sea near Barrow, Alaska, United States - CBIW 0.2 metagenome	5374.86
SRS3718873	SRR7760209	1	SRP158964_rhizosphere soil metagenome of transplanted or non-transplanted_rhizosphere of transplanted cf1_	non-transplanted;rhizosphere;soil;transplantation	plant|soil	SRP158964	rhizosphere soil Metagenome of transplanted or non-transplanted	5368.87
SRS7337818	SRR12608591	1	SRP281237_microbial diversity and analysis of pks and nrps in the marine sponge callyspongiya diffusa using whole metagenomic approach__	aseptic;dive;marine;pks;scuba;sponge;transport	aquatic;marine	SRP281237	Microbial diversity and analysis of PKS and NRPS in the marine sponge Callyspongiya diffusa using whole metagenomic approach	5349.9
SRS3718870	SRR7760211	1	SRP158964_rhizosphere soil metagenome of transplanted or non-transplanted_rhizosphere of transplanted cf3_	non-transplanted;rhizosphere;soil;transplantation	plant|soil	SRP158964	rhizosphere soil Metagenome of transplanted or non-transplanted	5338.55
SRS5564738	SRR10336739	1	SRP226728_sludge matagenome_pd_3_	matagenome;sludge	aquatic;waste water	SRP226728	sludge matagenome	5317.46
SRS7677433	SRR13014418	1	SRP291870_phaseolus vulgaris genome sequencing and assembly_bacteria_	None		SRP291870	Phaseolus vulgaris Genome sequencing and assembly	5297.75
SRS3152648	SRR6975264	1	SRP139193_chicken gut metagenome raw sequence reads-wens-ic__	bird;gastrointestinal tract;ileum;intestine;livestock;mucosa;poultry;raw;wens	animal;bird	SRP139193	chicken gut metagenome Raw sequence reads-WENS-IC	5286.37
SRS6663247	SRR11794494	1	SRP261770_marine bacterial environmental sample__	marine	aquatic;marine	SRP261770	marine bacterial environmental sample	5279.1
SRS3095316	SRR6901949	1	SRP136508_sand sample from sand bioreactor treating high salt turkey processing wastewater__	bioreactor;high salt;sand;treatment;turkey;waste water	aquatic;waste water	SRP136508	Sand sample from sand bioreactor treating high salt turkey processing wastewater	5276.26
SRS6499144	SRR11566700	1	SRP257222_mud crab hemolymph microbiota__	clay;crab;haemolymph;mud;silt;soil	soil	SRP257222	Mud crab hemolymph microbiota	5246.41
SRS5369997	SRR10095618	1	SRP077988_uncultured prokaryote targeted locus (loci)_reactor 2 influent day 239_	aerobic		SRP077988	uncultured prokaryote Targeted Locus (Loci)	5232.79
SRS2791202	SRR6424013	1	SRP127607_metagenomics of oil contaminated soil samples planted with alfalfa and barley_barley.oil.contaminaed.with.plant_	crop;facultative anaerobe;hydrocarbon;legume;medicago sativa;oil;oil contamination;plant;plantation;rhizosphere;soil	plant|soil	SRP127607	Metagenomics of oil contaminated soil samples planted with Alfalfa and Barley	5231.84
SRS1533673	SRR3883479	1	SRP077678_bioreactor metagenome genome sequencing__	anaerobic;bioreactor		SRP077678	bioreactor metagenome Genome sequencing	5188.33
SRS1116979	SRR2668733	1	SRP064900_microbial community in marine sediments__	marine;sediment	aquatic;marine|aquatic;sediment	SRP064900	Microbial community in marine sediments	5171.62
SRS3321048	SRR7188490	1	SRP148539_species composition in nas and ngs_ngs_	nas		SRP148539	species composition in NAS and NGS	5161.65
SRS5072398	SRR9654006	1	SRP213675_variation in pickleweed root-associated microbial communities at different locations of a saline solid waste management unit contaminated with petroleum hydrocarbons__	contaminated;hydrocarbon;petroleum;root;saline;waste	plant;rhizosphere	SRP213675	Variation in pickleweed root-associated microbial communities at different locations of a saline solid waste management unit contaminated with petroleum hydrocarbons	5143.28
SRS3886893	SRR7975651	1	SRP164297_potential incorporation of rice root-derived carbon into bacterial community revealed by dna stable-isotope probing_12c_heavy_d90_6_	carbon;crop;heavy;rice;root;stability	plant;rhizosphere	SRP164297	Potential incorporation of rice root-derived carbon into bacterial community revealed by DNA stable-isotope probing	5032.11
SRS4537487	SRR8785085	1	SRP189409_microbial community diversity during aerobic oxidation of methane,ethane and propane_marine sediment_	aerobic;ethane;marine;marine sediment;methane;oxidation;propane;sediment	aquatic;marine|aquatic;sediment	SRP189409	Microbial community diversity during aerobic oxidation of methane,ethane and propane	5024.89
ERS488340	ERR594358	1	ERP003708_shotgun sequencing of tara oceans dna samples corresponding to size fractions for dna viruses_tara_20091102t0813z_018_event_pump_p_s_(5 m)_virus_nuc-fe_w<-0.22_tara_a100000171_	acid;high;latituden;liquid;longitudee;marine;nitrogen;ocean;peristaltic;plankton;pump;saline;size-fractionated;storage;surface;virus;water	aquatic;marine|aquatic;ocean	ERP003708	Shotgun Sequencing of Tara Oceans DNA samples corresponding to size fractions for DNA viruses	5022.99
ERS1309171	ERR2762143	2	ERP010882_shotgun sequencing of tara oceans polar circle dna samples corresponding to size fractions for small dna viruses._tara_20130827t1140z_189_event_pump_dcm_(20m)_seq-(fecl3)_w<0.22_r110000823_	alcohol;bleach;chlorophyll;clean;coinciding;concentration;container;dichloromethane;discrete;doi;ethanol;filtration;fluorescence;gpwp;holders;incubation;limnic;marine;micrometre-pore-size;micrometres-pore-size;mix;mm-diameter;nitril;ocean;oob;peristaltic;photic zone;plankton;polar;polycarbonate;polyethersulfone;polymer;pore;precipitation;pressure;pump;refrigerated;room;solution;sterile;storage;te…	aquatic;marine|aquatic;ocean	ERP010882	Shotgun Sequencing of Tara Oceans Polar Circle DNA samples corresponding to size fractions for small DNA viruses.	5003.71
SRS3718884	SRR7760206	1	SRP158964_rhizosphere soil metagenome of transplanted or non-transplanted_rhizosphere of non-transplanted cf1_	non-transplanted;rhizosphere;soil;transplantation	plant|soil	SRP158964	rhizosphere soil Metagenome of transplanted or non-transplanted	4993.87
ERS4513466	ERR4033250	1	ERP121133_the beta-diversity of siganus fuscescens-associated microbial communities from different habitats increases with body weight_fish microbiome_	association;beta-diversity;fish;fuscescens;siganus	animal;fish	ERP121133	The Beta-Diversity of Siganus fuscescens-Associated Microbial Communities from Different Habitats Increases with Body Weight	4977.04
SRS472287	SRR955321	1	SRP029143_sludge sample from common effluent treatment plant (cetp) targeted locus (loci)_generic sample from metagenome_	effluent;plant;sludge;treatment	plant|aquatic;waste water	SRP029143	Sludge sample from Common Effluent Treatment Plant (CETP) Targeted Locus (Loci)	4944.86
SRS6585192	SRR11671679	1	SRP259661_parental care alters the egg microbiome of the maritime earwig__	egg;marine;parent	aquatic;marine	SRP259661	Parental care alters the egg microbiome of the maritime earwig	4910.87
ERS4382429	ERR4016319	2	ERP120501_microbial community dynamics of a polyester film-degrading marine enrichment culture_monomer terephthalic acid_	acid;degradation;enrichment;marine;monomer;polyester;terephthalate	aquatic;marine	ERP120501	Microbial community dynamics of a polyester film-degrading marine enrichment culture	4882.93
ERS1795391	ERR2013413	1	ERP023686_dominguez sleep deprived flies_dominguez sleep deprived flies_	association;city;deprivation;fly;gastrointestinal tract;host;insect;organic;sleep	animal;fly	ERP023686	Dominguez sleep deprived flies	4854.59
SRS1609121	SRR4004443	4	SRP081003_plant conditioning of the rhizopshere bacteriome__	conditioning;plant;rhizopshere;soil	plant|soil	SRP081003	Plant conditioning of the rhizopshere bacteriome	4828.43
SRS3152646	SRR6975265	1	SRP139193_chicken gut metagenome raw sequence reads-wens-ic__	bird;gastrointestinal tract;ileum;intestine;livestock;mucosa;poultry;raw;wens	animal;bird	SRP139193	chicken gut metagenome Raw sequence reads-WENS-IC	4797.49
ERS490245	ERR599382	3	ERP003708_shotgun sequencing of tara oceans dna samples corresponding to size fractions for dna viruses_tara_20100913t1303z_068_combined-events_cast_mb_m_(700 m)_virus_nuc-fe_w<-0.22_tara_r100000963_	acid;bottle;latituden;liquid;longitudee;marine;mesopelagic zone;niskin;nitrogen;ocean;plankton;saline;sbe;size-fractionated;storage;virus;water;zone	aquatic;marine|aquatic;ocean	ERP003708	Shotgun Sequencing of Tara Oceans DNA samples corresponding to size fractions for DNA viruses	4795.42
SRS4440006	SRR8670516	1	SRP187581_geovide cruise 2014 microbial community structure data_geovide14-277_	None		SRP187581	Geovide cruise 2014 microbial community structure data	4778.59
ERS490245	ERR2752147	3	ERP003708_shotgun sequencing of tara oceans dna samples corresponding to size fractions for dna viruses_tara_20100913t1303z_068_combined-events_cast_mb_m_(700 m)_virus_nuc-fe_w<-0.22_tara_r100000963_	acid;bottle;latituden;liquid;longitudee;marine;mesopelagic zone;niskin;nitrogen;ocean;plankton;saline;sbe;size-fractionated;storage;virus;water;zone	aquatic;marine|aquatic;ocean	ERP003708	Shotgun Sequencing of Tara Oceans DNA samples corresponding to size fractions for DNA viruses	4777.14
SRS558669	SRR1171178	1	SRP038016_sbr reactor metagenome__	enrichment;water	aquatic	SRP038016	SBR reactor Metagenome	4756.98
SRS1609121	SRR4004400	4	SRP081003_plant conditioning of the rhizopshere bacteriome__	conditioning;plant;rhizopshere;soil	plant|soil	SRP081003	Plant conditioning of the rhizopshere bacteriome	4752.45
SRS2777592	SRR6401550	1	SRP114822_marine metagenomes metagenome__	marine	aquatic;marine	SRP114822	Marine metagenomes Metagenome	4728.31
SRS3718879	SRR7760204	1	SRP158964_rhizosphere soil metagenome of transplanted or non-transplanted_rhizosphere of transplanted cf5_	non-transplanted;rhizosphere;soil;transplantation	plant|soil	SRP158964	rhizosphere soil Metagenome of transplanted or non-transplanted	4728.07
SRS7926772	SRR13321150	1	SRP299347_microbial community of capsicum annuum l. raw sequence reads__	annuum;capsicum;raw		SRP299347	Microbial community of Capsicum annuum L. Raw sequence reads	4703.62
ERS4513508	ERR4033292	1	ERP121133_the beta-diversity of siganus fuscescens-associated microbial communities from different habitats increases with body weight_fish microbiome_	association;beta-diversity;fish;fuscescens;siganus	animal;fish	ERP121133	The Beta-Diversity of Siganus fuscescens-Associated Microbial Communities from Different Habitats Increases with Body Weight	4696.22
SRS3887370	SRR7976103	1	SRP164315_analysis of the microbiome of corals from deep-sea features in the great australian bight__	bay;coral;deep;deep sea;sea	aquatic;sea	SRP164315	Analysis of the microbiome of corals from deep-sea features in the Great Australian Bight	4686.08
ERS4384128	ERR3987795	1	ERP120550_effect of dispersants and biosurfactants on crude oil biodegradation and microbial ecology_sea water metagenome_	biosurfactants;coast;degradation;dispersion;hydrocarbon;oil;sea water	aquatic;sea	ERP120550	Effect of dispersants and biosurfactants on crude oil biodegradation and microbial ecology	4685.92
SRS4080929	SRR8247278	1	SRP170924_soil metagenome raw sequence reads__	fof;raw;soil	soil	SRP170924	Soil metagenome raw sequence reads	4684.43
SRS3447062	SRR7410693	1	SRP136870_uncultured raw sequence reads__	raw		SRP136870	uncultured Raw sequence reads	4682.74
SRS5369996	SRR10095619	1	SRP077988_uncultured prokaryote targeted locus (loci)_reactor 2 influent day 233_	aerobic		SRP077988	uncultured prokaryote Targeted Locus (Loci)	4677.56
SRS617913	SRR1295595	1	SRP041971_microbial community diversity in petroleum reservoirs__	petroleum;reservoir	aquatic;reservoir	SRP041971	Microbial community diversity in petroleum reservoirs	4676.93
SRS7677430	SRR13014421	1	SRP291870_phaseolus vulgaris genome sequencing and assembly_bacteria_	None		SRP291870	Phaseolus vulgaris Genome sequencing and assembly	4669.76
SRS3152037	SRR6975050	1	SRP139192_chicken gut metagenome raw sequence reads-wens-dj__	bird;gastrointestinal tract;intestine;jejunum;livestock;mucosa;poultry;raw;wens	animal;bird	SRP139192	chicken gut metagenome Raw sequence reads-WENS-DJ	4664.74
SRS4656611	SRR8937784	147	SRP193329_soil metagenome raw sequence reads_metagenome or environmental sample from soil metagenome_	raw;soil	soil	SRP193329	soil metagenome Raw sequence reads	4661.12
SRS5369991	SRR10095624	1	SRP077988_uncultured prokaryote targeted locus (loci)_reactor 1 influent day 284_	aerobic		SRP077988	uncultured prokaryote Targeted Locus (Loci)	4654.18
SRS7157281	SRR12400561	1	SRP276390_sbrs activated sludge sample raw sequence reads_gac_	activated sludge;aerobic;raw;sludge	aquatic;waste water	SRP276390	SBRs activated sludge sample Raw sequence reads	4646.78
SRS3718858	SRR7760221	1	SRP158964_rhizosphere soil metagenome of transplanted or non-transplanted_rhizosphere of transplanted of3_	non-transplanted;rhizosphere;soil;transplantation	plant|soil	SRP158964	rhizosphere soil Metagenome of transplanted or non-transplanted	4635.23
SRS2791214	SRR6424001	1	SRP127607_metagenomics of oil contaminated soil samples planted with alfalfa and barley_alfalfa.oil.contaminaed.with.plant_	barley;crop;facultative anaerobe;hydrocarbon;oil;oil contamination;plant;plantation;rhizosphere;soil	plant|soil	SRP127607	Metagenomics of oil contaminated soil samples planted with Alfalfa and Barley	4624.09
ERS717820	ERR874200	1	ERP010414_microbial community dynamics in industrial algae production systems_fulbright_biofuels_	algae;bioenergy;biofuel;bioreactor;industry;limnic;production	aquatic	ERP010414	Microbial community dynamics in industrial algae production systems	4614.5
SRS2739197	SRR6348017	1	SRP126159_denitrification in a sulfur/limestone bed reactor_341f_785r_tomvdk_25_4_r1_end_	anaerobic;bed;bioreactor;calcite;calcium carbonate;denitrification;limestone;rock;sedimentary rock;sulfur;tomvdk;waste water;water	soil|aquatic;waste water	SRP126159	Denitrification in a sulfur/limestone bed reactor	4546.3
SRS5396203	SRR10130047	1	SRP221995_the influence of photoelectrons of semi conductors on microbial community in photic zone of huanghai sea offshore area__	off-shore;photic zone;sea;zone	aquatic;sea	SRP221995	The influence of photoelectrons of semi conductors on microbial community in photic zone of Huanghai Sea offshore area	4472.7
SRS3718869	SRR7760212	1	SRP158964_rhizosphere soil metagenome of transplanted or non-transplanted_rhizosphere of transplanted cf2_	non-transplanted;rhizosphere;soil;transplantation	plant|soil	SRP158964	rhizosphere soil Metagenome of transplanted or non-transplanted	4466.02
SRS3315698	SRR7182653	1	SRP148429_marine metagenome raw sequence reads_stn8_d1_amend2_t3_	amendment;marine;northatlantic;ocean;raw;sea water	aquatic;marine|aquatic;ocean|aquatic;sea	SRP148429	Marine Metagenome Raw sequence reads	4436.97
SRS4543494	SRR8792684	1	SRP189604_metabolic pathways information during high-solid anaerobic digestion process and aerobic composting with dewatered sludge growth or species succession on soil doc_t2_16d_	aerobic;ammonia;anammox;compost;dewatered;digestion;high;high-solid;sludge;soil	aquatic|soil	SRP189604	Metabolic pathways information during high-solid anaerobic digestion process and aerobic composting with dewatered sludge Growth or Species Succession on Soil DOC	4430.12
SRS4580417	SRR8846965	1	SRP190788_project title:the impact of earthworm on soil microbe__	earthworm;soil	soil	SRP190788	Project title:The impact of earthworm on soil microbe	4421.43
SRS4758505	SRR9055656	386	SRP198414_cannabis rhizosphere samples_metagenome or environmental sample from bacteria from cannabis soil_	cannabis;rhizosphere;soil	plant|soil	SRP198414	Cannabis Rhizosphere Samples	4415.01
SRS5072415	SRR9653989	1	SRP213675_variation in pickleweed root-associated microbial communities at different locations of a saline solid waste management unit contaminated with petroleum hydrocarbons__	contaminated;hydrocarbon;petroleum;root;saline;waste	plant;rhizosphere	SRP213675	Variation in pickleweed root-associated microbial communities at different locations of a saline solid waste management unit contaminated with petroleum hydrocarbons	4367.23
SRS5370003	SRR10095612	1	SRP077988_uncultured prokaryote targeted locus (loci)_reactor 2 effluent day 228_	aerobic;effluent		SRP077988	uncultured prokaryote Targeted Locus (Loci)	4327.7
SRS2957502	SRR6724845	1	SRP132831_evolution of enriched bacterial communities during zarzatine crude oil__	enrichment;hydrocarbon;oil		SRP132831	Evolution of enriched bacterial communities during Zarzatine crude oil	4305.76
ERS4384060	ERR3987727	1	ERP120550_effect of dispersants and biosurfactants on crude oil biodegradation and microbial ecology_sea water metagenome_	biosurfactants;coast;degradation;dispersion;hydrocarbon;oil;sea water	aquatic;sea	ERP120550	Effect of dispersants and biosurfactants on crude oil biodegradation and microbial ecology	4302.15
DRS147678	DRR199975	1	DRP006335_prokaryotes in the coastal waters_1603f18_	coast;marine;sea water;water	aquatic;marine|aquatic;sea	DRP006335	prokaryotes in the coastal waters	4277.9
SRS2957546	SRR6724802	1	SRP132831_evolution of enriched bacterial communities during zarzatine crude oil__	enrichment;hydrocarbon;oil		SRP132831	Evolution of enriched bacterial communities during Zarzatine crude oil	4245.87
SRS4024711	SRR8167181	1	SRP076591_seawater metagenome targeted loci environmental_af14_hl11_1m_l_r1_	sea water	aquatic;sea	SRP076591	seawater metagenome Targeted loci environmental	4231.74
SRS2957512	SRR6724836	1	SRP132831_evolution of enriched bacterial communities during zarzatine crude oil__	enrichment;hydrocarbon;oil		SRP132831	Evolution of enriched bacterial communities during Zarzatine crude oil	4205.37
SRS5369990	SRR10095625	1	SRP077988_uncultured prokaryote targeted locus (loci)_reactor 1 influent day 278_	aerobic		SRP077988	uncultured prokaryote Targeted Locus (Loci)	4130.76
SRS5396194	SRR10130056	1	SRP221995_the influence of photoelectrons of semi conductors on microbial community in photic zone of huanghai sea offshore area__	off-shore;photic zone;sea;zone	aquatic;sea	SRP221995	The influence of photoelectrons of semi conductors on microbial community in photic zone of Huanghai Sea offshore area	4121.75
SRS2291115	SRR5693909	1	SRP109570_marine viral communities from the subarctic pacific ocean - 3_etsp_omz_at15126 metag metagenome_marine viral communities from the subarctic pacific ocean - 3_etsp_omz_at15126 metag_	marine;ocean;subarctic;virus	aquatic;marine|aquatic;ocean	SRP109570	Marine viral communities from the Subarctic Pacific Ocean - 3_ETSP_OMZ_AT15126 metaG metagenome	4115.93
SRS6460930	SRR11522978	1	SRP255942_microbial community in xiamen coastal water with addition of synechococcus-derived organic matter__	coast;organic;synechococcus-derived;water	aquatic	SRP255942	Microbial community in Xiamen coastal water with addition of Synechococcus-derived organic matter	4105.53
SRS4731525	SRR9023609	1	SRP195786_sea-ice brine microbial communities from beaufort sea near barrow, alaska, united states - cbiw 1.2 metagenome_sea-ice brine microbial communities from beaufort sea near barrow, alaska, united states - cbiw 1.2_	barrow;beaufort;brine;cbiw;sea;sea ice	aquatic;brine|aquatic;sea	SRP195786	Sea-ice brine microbial communities from Beaufort Sea near Barrow, Alaska, United States - CBIW 1.2 metagenome	4093.29
ERS489724	ERR599376	1	ERP003708_shotgun sequencing of tara oceans dna samples corresponding to size fractions for dna viruses_tara_20100626t0705z_056_event_pump_p_s_(5 m)_virus_nuc-fe_w<-0.22_tara_r100000353_	acid;high;latituden;liquid;longitudee;marine;nitrogen;ocean;peristaltic;plankton;pump;saline;size-fractionated;storage;surface;virus;water	aquatic;marine|aquatic;ocean	ERP003708	Shotgun Sequencing of Tara Oceans DNA samples corresponding to size fractions for DNA viruses	4087.19
SRS7224077	SRR12474427	1	SRP278024_chitin- and keratin-rich soil amendments suppress rhizoctonia solani disease via the soil microbiome_16s v3-v4 amplicon-seq lisse soil_	amplicon-seq;chitin;disease;keratin;lisse;rhizoctonia;rich;soil;suppression	soil	SRP278024	Chitin- and keratin-rich soil amendments suppress Rhizoctonia solani disease via the soil microbiome	4069.22
ERS3334281	ERR3243846	1	ERP114424_how the differential dynamics of microbial community networks can help identify microorganisms potentially useful for controlling residue-borne diseases: the case of the wheat pathogen zymoseptoria tritici_crop residues of wheat_	association;borne;crop;disease;pathogenicity;tritici;zymoseptoria	plant	ERP114424	How the differential dynamics of microbial community networks can help identify microorganisms potentially useful for controlling residue-borne diseases: the case of the wheat pathogen Zymoseptoria tritici	4064.69
SRS3151982	SRR6975106	1	SRP139192_chicken gut metagenome raw sequence reads-wens-dj__	bird;gastrointestinal tract;intestine;jejunum;livestock;mucosa;poultry;raw;wens	animal;bird	SRP139192	chicken gut metagenome Raw sequence reads-WENS-DJ	4063.05
SRS7632708	SRR12964768	1	SRP290813_caper processing wastewater diversity__	waste water	aquatic;waste water	SRP290813	caper processing wastewater diversity	4044.03
SRS4440137	SRR8670385	1	SRP187581_geovide cruise 2014 microbial community structure data_geovide14-201_	None		SRP187581	Geovide cruise 2014 microbial community structure data	4032.96
SRS5759033	SRR10583136	1	SRP151042_brackish metagenome raw sequence reads__	brackish;raw		SRP151042	Brackish metagenome Raw sequence reads	4019.54
SRS4758505	SRR9055647	386	SRP198414_cannabis rhizosphere samples_metagenome or environmental sample from bacteria from cannabis soil_	cannabis;rhizosphere;soil	plant|soil	SRP198414	Cannabis Rhizosphere Samples	4017.55
SRS6499159	SRR11566685	1	SRP257222_mud crab hemolymph microbiota__	clay;crab;haemolymph;mud;silt;soil	soil	SRP257222	Mud crab hemolymph microbiota	4001.64
SRS3152236	SRR6974962	1	SRP139192_chicken gut metagenome raw sequence reads-wens-dj__	bird;gastrointestinal tract;intestine;jejunum;livestock;mucosa;poultry;raw;wens	animal;bird	SRP139192	chicken gut metagenome Raw sequence reads-WENS-DJ	3990.38
SRS4667048	SRR8949410	80	SRP193713_four site rhizosphere soil sample raw sequence reads_mims environmental/metagenome sample from soil metagenome_	raw;rhizosphere;soil	plant|soil	SRP193713	Four site rhizosphere soil sample Raw sequence reads	3969.33
SRS4440105	SRR8670417	1	SRP187581_geovide cruise 2014 microbial community structure data_geovide14-197_	None		SRP187581	Geovide cruise 2014 microbial community structure data	3927.2
SRS4251983	SRR8442814	40	SRP179442_compost targeted loci environmental_mims environmental/metagenome sample from bacterial community_	compost		SRP179442	Compost Targeted loci environmental	3912.98
SRS1609130	SRR4004391	4	SRP081003_plant conditioning of the rhizopshere bacteriome__	conditioning;plant;rhizopshere;soil	plant|soil	SRP081003	Plant conditioning of the rhizopshere bacteriome	3907.07
ERS4382429	ERR4016320	2	ERP120501_microbial community dynamics of a polyester film-degrading marine enrichment culture_monomer terephthalic acid_	acid;degradation;enrichment;marine;monomer;polyester;terephthalate	aquatic;marine	ERP120501	Microbial community dynamics of a polyester film-degrading marine enrichment culture	3899.27
SRS1366661	SRR3309875	1	SRP072520_microcosm for hydrocarbons degradation raw sequence reads_134_	degradation;hydrocarbon;microcosm;raw		SRP072520	microcosm for hydrocarbons degradation Raw sequence reads	3891.05
ERS2014096	ERR2201810	1	ERP105324_functional type of nurse plants determines primary soil bacterial succession_atriplex halimus_	arid soil;atriplex;deposition;halimus;mine;nurse;plant;semiarid;soil	plant|soil	ERP105324	Functional type of nurse plants determines primary soil bacterial succession	3888.02
SRS1609130	SRR4004434	4	SRP081003_plant conditioning of the rhizopshere bacteriome__	conditioning;plant;rhizopshere;soil	plant|soil	SRP081003	Plant conditioning of the rhizopshere bacteriome	3886.54
ERS4382427	ERR4016274	1	ERP120501_microbial community dynamics of a polyester film-degrading marine enrichment culture_monomer adipic acid_	acid;degradation;enrichment;marine;monomer;polyester	aquatic;marine	ERP120501	Microbial community dynamics of a polyester film-degrading marine enrichment culture	3867.47
SRS5072411	SRR9653993	1	SRP213675_variation in pickleweed root-associated microbial communities at different locations of a saline solid waste management unit contaminated with petroleum hydrocarbons__	contaminated;hydrocarbon;petroleum;root;saline;waste	plant;rhizosphere	SRP213675	Variation in pickleweed root-associated microbial communities at different locations of a saline solid waste management unit contaminated with petroleum hydrocarbons	3866.43
ERS4384100	ERR3987767	1	ERP120550_effect of dispersants and biosurfactants on crude oil biodegradation and microbial ecology_sea water metagenome_	biosurfactants;coast;degradation;dispersion;hydrocarbon;oil;sea water	aquatic;sea	ERP120550	Effect of dispersants and biosurfactants on crude oil biodegradation and microbial ecology	3854.06
SRS5759011	SRR10583158	1	SRP151042_brackish metagenome raw sequence reads__	brackish;raw		SRP151042	Brackish metagenome Raw sequence reads	3852.5
SRS3152086	SRR6975001	1	SRP139192_chicken gut metagenome raw sequence reads-wens-dj__	bird;gastrointestinal tract;intestine;jejunum;livestock;mucosa;poultry;raw;wens	animal;bird	SRP139192	chicken gut metagenome Raw sequence reads-WENS-DJ	3850.35
SRS6585182	SRR11671689	1	SRP259661_parental care alters the egg microbiome of the maritime earwig__	egg;marine;parent	aquatic;marine	SRP259661	Parental care alters the egg microbiome of the maritime earwig	3843.45
SRS3718848	SRR7760231	1	SRP158964_rhizosphere soil metagenome of transplanted or non-transplanted_rhizosphere of transplanted of4_	non-transplanted;rhizosphere;soil;transplantation	plant|soil	SRP158964	rhizosphere soil Metagenome of transplanted or non-transplanted	3834.96
SRS5759038	SRR10583131	1	SRP151042_brackish metagenome raw sequence reads__	brackish;raw		SRP151042	Brackish metagenome Raw sequence reads	3782.75
SRS2003134	SRR5288000	1	SRP100727_bacterial and fungal diversity on the stone surface of historical pergola in wilanow (poland)_bacterial v3v4 16s rrna amplicon from sample collected in winter (site 7)_	biofilm;climate;fungus;poland;stone;surface;wilanow;winter;zone		SRP100727	Bacterial and fungal diversity on the stone surface of historical Pergola in Wilanow (Poland)	3781.08
SRS3021480	SRR6808763	1	SRP134000_soda lime metagenome targeted loci environmental_desalted lime collected from repository pond, 0.5 m depth, 1_	anthropogenic;desalted;pond;soda;terrestrial		SRP134000	soda lime metagenome Targeted loci environmental	3744.68
SRS5396196	SRR10130054	1	SRP221995_the influence of photoelectrons of semi conductors on microbial community in photic zone of huanghai sea offshore area__	off-shore;photic zone;sea;zone	aquatic;sea	SRP221995	The influence of photoelectrons of semi conductors on microbial community in photic zone of Huanghai Sea offshore area	3715.75
SRS2739199	SRR6348015	1	SRP126159_denitrification in a sulfur/limestone bed reactor_341f_785r_tomvdk_19_4_r2_end_	anaerobic;bed;bioreactor;calcite;calcium carbonate;denitrification;limestone;rock;sedimentary rock;sulfur;tomvdk;waste water;water	soil|aquatic;waste water	SRP126159	Denitrification in a sulfur/limestone bed reactor	3682.86
SRS1609115	SRR4004436	4	SRP081003_plant conditioning of the rhizopshere bacteriome__	conditioning;plant;rhizopshere;soil	plant|soil	SRP081003	Plant conditioning of the rhizopshere bacteriome	3682.19
SRS3543821	SRR7517333	1	SRP152554_nrc - dfo douglas channel__	channel;dfo;nrc		SRP152554	NRC - DFO Douglas channel	3657.44
SRS1609115	SRR4004393	4	SRP081003_plant conditioning of the rhizopshere bacteriome__	conditioning;plant;rhizopshere;soil	plant|soil	SRP081003	Plant conditioning of the rhizopshere bacteriome	3652.46
SRS2791216	SRR6423999	1	SRP127607_metagenomics of oil contaminated soil samples planted with alfalfa and barley_alfalfa.control.without.plant_	barley;crop;facultative anaerobe;oil;oil contamination;plant;plantation;soil	plant|soil	SRP127607	Metagenomics of oil contaminated soil samples planted with Alfalfa and Barley	3626.91
SRS5759024	SRR10583145	1	SRP151042_brackish metagenome raw sequence reads__	brackish;raw		SRP151042	Brackish metagenome Raw sequence reads	3623.51
DRS147750	DRR200047	1	DRP006335_prokaryotes in the coastal waters_1608f14_	coast;marine;sea water;water	aquatic;marine|aquatic;sea	DRP006335	prokaryotes in the coastal waters	3621.91
SRS4758505	SRR9055662	386	SRP198414_cannabis rhizosphere samples_metagenome or environmental sample from bacteria from cannabis soil_	cannabis;rhizosphere;soil	plant|soil	SRP198414	Cannabis Rhizosphere Samples	3618.82
SRS7677463	SRR13014387	1	SRP291870_phaseolus vulgaris genome sequencing and assembly_bacteria_	None		SRP291870	Phaseolus vulgaris Genome sequencing and assembly	3605.65
SRS3718859	SRR7760222	1	SRP158964_rhizosphere soil metagenome of transplanted or non-transplanted_rhizosphere of transplanted of2_	non-transplanted;rhizosphere;soil;transplantation	plant|soil	SRP158964	rhizosphere soil Metagenome of transplanted or non-transplanted	3598.45
SRS1609119	SRR4004442	4	SRP081003_plant conditioning of the rhizopshere bacteriome__	conditioning;plant;rhizopshere;soil	plant|soil	SRP081003	Plant conditioning of the rhizopshere bacteriome	3597.97
SRS4251983	SRR8442856	40	SRP179442_compost targeted loci environmental_mims environmental/metagenome sample from bacterial community_	compost		SRP179442	Compost Targeted loci environmental	3596.18
SRS4543485	SRR8792693	1	SRP189604_metabolic pathways information during high-solid anaerobic digestion process and aerobic composting with dewatered sludge growth or species succession on soil doc_t2_80d_	aerobic;ammonia;anammox;compost;dewatered;digestion;high;high-solid;sludge;soil	aquatic|soil	SRP189604	Metabolic pathways information during high-solid anaerobic digestion process and aerobic composting with dewatered sludge Growth or Species Succession on Soil DOC	3592.85
SRS4081568	SRR8248233	3	SRP170941_raw sequence reads of bacterial assemblages on pe, ps, wood, natural particles and free-living bacterioplankton in the baltic sea__	bacterioplankton;baltic;free-living;plankton;raw;sea;wood	aquatic;sea|plant;wood	SRP170941	Raw sequence reads of bacterial assemblages on PE, PS, wood, natural particles and free-living bacterioplankton in the Baltic Sea	3580.32
SRS1609119	SRR4004399	4	SRP081003_plant conditioning of the rhizopshere bacteriome__	conditioning;plant;rhizopshere;soil	plant|soil	SRP081003	Plant conditioning of the rhizopshere bacteriome	3580.29
ERS4384154	ERR3987821	1	ERP120550_effect of dispersants and biosurfactants on crude oil biodegradation and microbial ecology_sea water metagenome_	biosurfactants;coast;degradation;dispersion;hydrocarbon;oil;sea water	aquatic;sea	ERP120550	Effect of dispersants and biosurfactants on crude oil biodegradation and microbial ecology	3577.5
SRS4081568	SRR8248229	3	SRP170941_raw sequence reads of bacterial assemblages on pe, ps, wood, natural particles and free-living bacterioplankton in the baltic sea__	bacterioplankton;baltic;free-living;plankton;raw;sea;wood	aquatic;sea|plant;wood	SRP170941	Raw sequence reads of bacterial assemblages on PE, PS, wood, natural particles and free-living bacterioplankton in the Baltic Sea	3577.02
SRS7157268	SRR12400574	1	SRP276390_sbrs activated sludge sample raw sequence reads_f_	activated sludge;aerobic;raw;sludge	aquatic;waste water	SRP276390	SBRs activated sludge sample Raw sequence reads	3550.5
SRS7677432	SRR13014420	1	SRP291870_phaseolus vulgaris genome sequencing and assembly_bacteria_	None		SRP291870	Phaseolus vulgaris Genome sequencing and assembly	3542.48
SRS5369989	SRR10095626	1	SRP077988_uncultured prokaryote targeted locus (loci)_reactor 1 influent day 276_	aerobic		SRP077988	uncultured prokaryote Targeted Locus (Loci)	3537.57
SRS3718876	SRR7760205	1	SRP158964_rhizosphere soil metagenome of transplanted or non-transplanted_rhizosphere of non-transplanted cf2_	non-transplanted;rhizosphere;soil;transplantation	plant|soil	SRP158964	rhizosphere soil Metagenome of transplanted or non-transplanted	3536.71
SRS3718871	SRR7760210	1	SRP158964_rhizosphere soil metagenome of transplanted or non-transplanted_rhizosphere of non-transplanted cf5_	non-transplanted;rhizosphere;soil;transplantation	plant|soil	SRP158964	rhizosphere soil Metagenome of transplanted or non-transplanted	3522.25
SRS919867	SRR1992884	1	SRP057601_global survey of coral (stylophora pistillata and pocillopora verrucosa) and seawater bacteria__	coast;coral;pistillata;pocillopora;sea water;stylophora;tissue;water	aquatic;sea	SRP057601	Global survey of coral (Stylophora pistillata and Pocillopora verrucosa) and seawater bacteria	3502.63
ERS2327789	ERR3697717	1	ERP024063_16s amplicon sequences of crete soil meta genomes_crete soil metagenome_	microcontinental;soil;terrestrial	soil	ERP024063	16S amplicon sequences of Crete soil meta genomes	3499.93
SRS2739207	SRR6348014	1	SRP126159_denitrification in a sulfur/limestone bed reactor_341f_785r_tomvdk_2_3_r1_	anaerobic;bed;bioreactor;calcite;calcium carbonate;denitrification;limestone;rock;sedimentary rock;sulfur;tomvdk;waste water;water	soil|aquatic;waste water	SRP126159	Denitrification in a sulfur/limestone bed reactor	3491.83
SRS4251983	SRR8442794	40	SRP179442_compost targeted loci environmental_mims environmental/metagenome sample from bacterial community_	compost		SRP179442	Compost Targeted loci environmental	3491
ERS3379065	ERR3289142	1	ERP114935_cortisol stress response is linked to changes in the diversity and structure of the atlantic salmon faecal microbiome_s_7_	feces;salmon;stress	animal	ERP114935	Cortisol stress response is linked to changes in the diversity and structure of the Atlantic salmon faecal microbiome	3487.94
SRS2543616	SRR6079913	1	SRP118956_marine raw sequence reads__	marine;raw	aquatic;marine	SRP118956	Marine Raw sequence reads	3486.96
SRS6049553	SRR10949251	4	SRP243886_amplicon sequence of 16srrna from compost bedding materials__	bed;compost		SRP243886	Amplicon sequence of 16SrRNA from compost bedding materials	3478.26
SRS5947891	SRR10835242	1	SRP239595_locust bacterial symbionts__	locust;symbiosis		SRP239595	Locust bacterial symbionts	3471.53
SRS6383492	SRR11431687	1	SRP254254_microplastics bacteria__	microplastics		SRP254254	Microplastics bacteria	3458.86
SRS2401351	SRR5889582	1	SRP114677_bacteria enriched from soil temporarily flooded by seawater__	enrichment;flood;sea water;soil;temporarily	aquatic|soil	SRP114677	Bacteria enriched from soil temporarily flooded by seawater	3442.65
SRS919857	SRR1992893	1	SRP057601_global survey of coral (stylophora pistillata and pocillopora verrucosa) and seawater bacteria__	coast;coral;pistillata;pocillopora;sea water;stylophora;tissue;water	aquatic;sea	SRP057601	Global survey of coral (Stylophora pistillata and Pocillopora verrucosa) and seawater bacteria	3429.79
ERS491995	ERR599346	1	ERP003708_shotgun sequencing of tara oceans dna samples corresponding to size fractions for dna viruses_tara_20110422t1210z_102_combined-events_cast_mb_m_(480 m)_virus_nuc-fe_w<-0.22_tara_r100001480_	acid;bottle;latituden;liquid;longitudee;marine;mesopelagic zone;niskin;nitrogen;ocean;oxygen;plankton;saline;sbe;size-fractionated;storage;virus;water;zone	aquatic;marine|aquatic;ocean	ERP003708	Shotgun Sequencing of Tara Oceans DNA samples corresponding to size fractions for DNA viruses	3402.87
SRS5591818	SRR10367873	1	SRP227517_microbiome of six sections of the gastrointestinal tract of two shorebird species__	gastrointestinal tract;shorebird;tract	animal	SRP227517	Microbiome of six sections of the gastrointestinal tract of two shorebird species	3383.87
SRS5869055	SRR10746911	1	SRP238370_halocynthia roretzi stool 16s rrna sequencing__	feces;halocynthia;roretzi	animal	SRP238370	Halocynthia roretzi stool 16s rRNA sequencing	3378.01
SRS4024717	SRR8167175	1	SRP076591_seawater metagenome targeted loci environmental_af14_hl11_250m_l_r1_	sea water	aquatic;sea	SRP076591	seawater metagenome Targeted loci environmental	3367.54
SRS3821888	SRR7904088	1	SRP162631_anaerobic ammonium oxidation (anammox) reactors genome sequencing and assembly_comparative genomics: marinewater anammox reactor (4 month)_	ammonia;anammox;marinewater		SRP162631	anaerobic ammonium oxidation (anammox) reactors Genome sequencing and assembly	3364.08
SRS1900557	SRR5150242	1	SRP096164_bacteria exposure experiment north sea__	exposure;marine;sea water	aquatic;marine|aquatic;sea	SRP096164	Bacteria exposure experiment North Sea	3362.11
SRS3725490	SRR7767907	1	SRP159110_capitella teleta microbiome metagenome__	capitella;teleta		SRP159110	Capitella teleta microbiome Metagenome	3346.41
SRS5376387	SRR10102782	1	SRP221434_16s full-length.s raw sequence reads__	raw		SRP221434	16S full-length.S Raw sequence reads	3338.9
ERS2539877	ERR2639233	1	ERP109198_16s rdna genes from different size-fraction across vertical profiles in the global ocean sampled during the malaspina 2010 expedition_m149_	marine;ocean;salt;size-fraction;water	aquatic;marine|aquatic;ocean	ERP109198	16S rDNA genes from different size-fraction across vertical profiles in the global ocean sampled during the Malaspina 2010 expedition	3332.12
SRS3802119	SRR7877728	1	SRP162131_characterization of healthy coral microbiome across multiple spatial scales__	coral;healthy		SRP162131	Characterization of healthy coral microbiome across multiple spatial scales	3321.5
SRS4758505	SRR9055594	386	SRP198414_cannabis rhizosphere samples_metagenome or environmental sample from bacteria from cannabis soil_	cannabis;rhizosphere;soil	plant|soil	SRP198414	Cannabis Rhizosphere Samples	3308.66
SRS6663253	SRR11794488	1	SRP261770_marine bacterial environmental sample__	marine	aquatic;marine	SRP261770	marine bacterial environmental sample	3306.47
SRS1755191	SRR4436693	5	SRP091630_16s rdna sequencing__	None		SRP091630	16S rDNA sequencing	3295.68
SRS1609129	SRR4004390	4	SRP081003_plant conditioning of the rhizopshere bacteriome__	conditioning;plant;rhizopshere;soil	plant|soil	SRP081003	Plant conditioning of the rhizopshere bacteriome	3293.55
SRS2957528	SRR6724820	1	SRP132831_evolution of enriched bacterial communities during zarzatine crude oil__	enrichment;hydrocarbon;oil		SRP132831	Evolution of enriched bacterial communities during Zarzatine crude oil	3282.06
SRS4439971	SRR8670551	1	SRP187581_geovide cruise 2014 microbial community structure data_geovide14-247_	None		SRP187581	Geovide cruise 2014 microbial community structure data	3271.89
SRS7210616	SRR12461422	1	SRP277792_saline soils raw sequence reads_salinized soil_	raw;saline;salinized;soil	soil	SRP277792	Saline soils Raw sequence reads	3262.77
SRS5759025	SRR10583144	1	SRP151042_brackish metagenome raw sequence reads__	brackish;raw		SRP151042	Brackish metagenome Raw sequence reads	3254.68
SRS7157286	SRR12400556	1	SRP276390_sbrs activated sludge sample raw sequence reads_gac_	activated sludge;aerobic;raw;sludge	aquatic;waste water	SRP276390	SBRs activated sludge sample Raw sequence reads	3250.76
SRS4251983	SRR8442793	40	SRP179442_compost targeted loci environmental_mims environmental/metagenome sample from bacterial community_	compost		SRP179442	Compost Targeted loci environmental	3247.64
SRS3718892	SRR7760188	1	SRP158964_rhizosphere soil metagenome of transplanted or non-transplanted_rhizoplane of cf2_	non-transplanted;rhizosphere;root;soil;transplantation	plant|soil	SRP158964	rhizosphere soil Metagenome of transplanted or non-transplanted	3220.01
SRS7404088	SRR12685226	1	SRP284330_microbial diversity at the southern ocean time series (sots) site within the sub-antarctic zone_sots18_2_2000_	ocean;sots;subantarctic;zone	aquatic;ocean	SRP284330	Microbial diversity at the Southern Ocean Time Series (SOTS) site within the Sub-Antarctic Zone	3214.27
SRS1609120	SRR4004398	4	SRP081003_plant conditioning of the rhizopshere bacteriome__	conditioning;plant;rhizopshere;soil	plant|soil	SRP081003	Plant conditioning of the rhizopshere bacteriome	3214.06
SRS6049552	SRR10949254	4	SRP243886_amplicon sequence of 16srrna from compost bedding materials__	bed;compost		SRP243886	Amplicon sequence of 16SrRNA from compost bedding materials	3203.38
SRS1609129	SRR4004433	4	SRP081003_plant conditioning of the rhizopshere bacteriome__	conditioning;plant;rhizopshere;soil	plant|soil	SRP081003	Plant conditioning of the rhizopshere bacteriome	3197.63
SRS7677453	SRR13014398	1	SRP291870_phaseolus vulgaris genome sequencing and assembly_bacteria_	None		SRP291870	Phaseolus vulgaris Genome sequencing and assembly	3195.17
SRS6499164	SRR11566680	1	SRP257222_mud crab hemolymph microbiota__	clay;crab;haemolymph;mud;silt;soil	soil	SRP257222	Mud crab hemolymph microbiota	3186.39
ERS2256692	ERR2356400	1	ERP107119_picoplankton 16s rrna genes from the tropical and sub-tropical global-ocean sampled during the malaspina-2010 expedition_malaspina surface 16s_	marine;ocean;picoplankton;plankton;saline;sub-tropical;surface;tropical;water	aquatic;marine|aquatic;ocean	ERP107119	Picoplankton 16S rRNA genes from the tropical and sub-tropical global-ocean sampled during the Malaspina-2010 expedition	3177.68
SRS6393941	SRR11443120	1	SRP254424_fecal genome sequencing and assembly_metagenome or environmental sample from bacteria_	feces	animal	SRP254424	fecal Genome sequencing and assembly	3168.32
SRS3718854	SRR7760224	1	SRP158964_rhizosphere soil metagenome of transplanted or non-transplanted_rhizosphere of non-transplanted of5_	non-transplanted;rhizosphere;soil;transplantation	plant|soil	SRP158964	rhizosphere soil Metagenome of transplanted or non-transplanted	3165.22
SRS5711395	SRR10521993	1	SRP232815_marine viral communities from the subarctic pacific ocean - lowphox_10 viral metag metagenome_marine viral communities from the subarctic pacific ocean - lowphox_10 viral metag_	lowphox;marine;ocean;subarctic;virus	aquatic;marine|aquatic;ocean	SRP232815	Marine viral communities from the Subarctic Pacific Ocean - Lowphox_10 viral metaG metagenome	3163.22
SRS4543486	SRR8792692	1	SRP189604_metabolic pathways information during high-solid anaerobic digestion process and aerobic composting with dewatered sludge growth or species succession on soil doc_t2_8d_	aerobic;ammonia;anammox;compost;dewatered;digestion;high;high-solid;sludge;soil	aquatic|soil	SRP189604	Metabolic pathways information during high-solid anaerobic digestion process and aerobic composting with dewatered sludge Growth or Species Succession on Soil DOC	3159.8
ERS2102056	ERR2259867	1	ERP106314_prairie dog soils_prairie_dog_burrow_soil_	burrow;dog;grassland;prairie;soil;temperate	animal;dog|soil;field	ERP106314	Prairie dog soils	3158.11
SRS3718888	SRR7760192	1	SRP158964_rhizosphere soil metagenome of transplanted or non-transplanted_rhizoplane of cf4_	non-transplanted;rhizosphere;root;soil;transplantation	plant|soil	SRP158964	rhizosphere soil Metagenome of transplanted or non-transplanted	3151.05
SRS1609120	SRR4004441	4	SRP081003_plant conditioning of the rhizopshere bacteriome__	conditioning;plant;rhizopshere;soil	plant|soil	SRP081003	Plant conditioning of the rhizopshere bacteriome	3129.75
SRS5369999	SRR10095616	1	SRP077988_uncultured prokaryote targeted locus (loci)_reactor 1 effluent day 273_	aerobic;effluent		SRP077988	uncultured prokaryote Targeted Locus (Loci)	3126.41
SRS590882	SRR1228734	1	SRP041088_marine beach sand targeted locus (loci)__	beach;marine;sand	aquatic;marine	SRP041088	Marine beach sand Targeted Locus (Loci)	3111.25
SRS2580876	SRR6157072	1	SRP119730_salmo salar gut microbiota across fresh to saltwater transition__	feces;fresh;gastrointestinal tract;hydrocarbon;limnic;marine;oil;saline;salmo;salt pan;transition	animal|aquatic;marine	SRP119730	Salmo salar gut microbiota across fresh to saltwater transition	3107.52
SRS951141	SRR2048146	1	SRP058974_equatorial pacific ocean targeted loci environmental_eqp 11 (3955)_	equatorial;gyre;ocean;water	aquatic;ocean	SRP058974	Equatorial Pacific Ocean Targeted loci environmental	3093.8
SRS3994800	SRR8131928	1	SRP167176_soil microbial distribution__	soil	soil	SRP167176	Soil microbial distribution	3087.64
SRS5755446	SRR10579382	2	SRP234491_comparative genome-resolved analysis of two physiologically distant anammox cultures hints functional redundancy in both ecosystems_comparative genomics: marinewater anammox reactor (4 month)_	ammonia;anammox;genome-resolved;hints;marinewater		SRP234491	Comparative Genome-Resolved Analysis of Two Physiologically Distant ANAMMOX Cultures Hints Functional Redundancy in Both Ecosystems	3073.55
SRS6499177	SRR11566667	1	SRP257222_mud crab hemolymph microbiota__	clay;crab;haemolymph;mud;silt;soil	soil	SRP257222	Mud crab hemolymph microbiota	3068.48
SRS3718850	SRR7760228	1	SRP158964_rhizosphere soil metagenome of transplanted or non-transplanted_rhizosphere of non-transplanted of1_	non-transplanted;rhizosphere;soil;transplantation	plant|soil	SRP158964	rhizosphere soil Metagenome of transplanted or non-transplanted	3065.95
SRS2540818	SRR6075072	1	SRP118856_influence of the salinity gradient on microbial communities in groundwater__	gradient;groundwater;salinity;water	aquatic;groundwater	SRP118856	Influence of the salinity gradient on microbial communities in groundwater	3060.81
SRS4656611	SRR8937822	147	SRP193329_soil metagenome raw sequence reads_metagenome or environmental sample from soil metagenome_	raw;soil	soil	SRP193329	soil metagenome Raw sequence reads	3039.59
SRS6499171	SRR11566673	1	SRP257222_mud crab hemolymph microbiota__	clay;crab;haemolymph;mud;silt;soil	soil	SRP257222	Mud crab hemolymph microbiota	3026.07
SRS5759013	SRR10583156	1	SRP151042_brackish metagenome raw sequence reads__	brackish;raw		SRP151042	Brackish metagenome Raw sequence reads	2991.53
SRS1116991	SRR2668722	1	SRP064900_microbial community in marine sediments__	marine;sediment	aquatic;marine|aquatic;sediment	SRP064900	Microbial community in marine sediments	2990.95
SRS6906837	SRR12091900	1	SRP268842_microbial community from gorda ridge hydrothermal vent field raw sequence reads 2019_na108003step_na108-003_	field;hydrothermal;hydrothermal vent;raw;ridge;spring	soil;field|aquatic;river	SRP268842	Microbial community from Gorda Ridge Hydrothermal vent field Raw sequence reads 2019	2990.76
SRS4758505	SRR9055663	386	SRP198414_cannabis rhizosphere samples_metagenome or environmental sample from bacteria from cannabis soil_	cannabis;rhizosphere;soil	plant|soil	SRP198414	Cannabis Rhizosphere Samples	2954.09
SRS4758505	SRR9055741	386	SRP198414_cannabis rhizosphere samples_metagenome or environmental sample from bacteria from cannabis soil_	cannabis;rhizosphere;soil	plant|soil	SRP198414	Cannabis Rhizosphere Samples	2952.03
SRS3439555	SRR7386438	1	SRP150920_study of shrimp gut microbiota_bacteria_	gastrointestinal tract;prawn	animal	SRP150920	study of shrimp gut microbiota	2939.6
ERS2539817	ERR2639173	1	ERP109198_16s rdna genes from different size-fraction across vertical profiles in the global ocean sampled during the malaspina 2010 expedition_m69_	marine;ocean;salt;size-fraction;water	aquatic;marine|aquatic;ocean	ERP109198	16S rDNA genes from different size-fraction across vertical profiles in the global ocean sampled during the Malaspina 2010 expedition	2936.91
SRS7677476	SRR13014376	1	SRP291870_phaseolus vulgaris genome sequencing and assembly_bacteria_	None		SRP291870	Phaseolus vulgaris Genome sequencing and assembly	2921.6
ERS2802372	ERR2851471	1	ERP111121_fresh and saline wastewater valorisation to natural flocculants: effect of cod/n ratio on polymer recovery and quality_high salinity aerobic eps producers_	aerobic;cod;exopolysaccharide;fish;flocculants;fresh;high;production;saline;salinity;waste water	animal;fish|aquatic;waste water	ERP111121	Fresh and saline wastewater valorisation to natural flocculants: effect of COD/N ratio on polymer recovery and quality	2919.36
SRS1116954	SRR2668758	1	SRP064900_microbial community in marine sediments__	marine;sediment	aquatic;marine|aquatic;sediment	SRP064900	Microbial community in marine sediments	2907.58
SRS2978196	SRR6747766	1	SRP133034_activated sludge metagenome raw sequence reads__	activated sludge;aerobic;raw;sludge	aquatic;waste water	SRP133034	activated sludge metagenome Raw sequence reads	2900.08
SRS3718864	SRR7760214	1	SRP158964_rhizosphere soil metagenome of transplanted or non-transplanted_rhizosphere of non-transplanted bf3_	non-transplanted;rhizosphere;soil;transplantation	plant|soil	SRP158964	rhizosphere soil Metagenome of transplanted or non-transplanted	2890.66
SRS919788	SRR1992962	1	SRP057601_global survey of coral (stylophora pistillata and pocillopora verrucosa) and seawater bacteria__	coast;coral;pistillata;pocillopora;sea water;stylophora;tissue;water	aquatic;sea	SRP057601	Global survey of coral (Stylophora pistillata and Pocillopora verrucosa) and seawater bacteria	2886.15
SRS2739198	SRR6348016	1	SRP126159_denitrification in a sulfur/limestone bed reactor_341f_785r_tomvdk_2_3_r3_	anaerobic;bed;bioreactor;calcite;calcium carbonate;denitrification;limestone;rock;sedimentary rock;sulfur;tomvdk;waste water;water	soil|aquatic;waste water	SRP126159	Denitrification in a sulfur/limestone bed reactor	2860.4
ERS4384150	ERR3987817	1	ERP120550_effect of dispersants and biosurfactants on crude oil biodegradation and microbial ecology_sea water metagenome_	biosurfactants;coast;degradation;dispersion;hydrocarbon;oil;sea water	aquatic;sea	ERP120550	Effect of dispersants and biosurfactants on crude oil biodegradation and microbial ecology	2858.83
SRS3152632	SRR6975280	1	SRP139193_chicken gut metagenome raw sequence reads-wens-ic__	bird;gastrointestinal tract;ileum;intestine;livestock;mucosa;poultry;raw;wens	animal;bird	SRP139193	chicken gut metagenome Raw sequence reads-WENS-IC	2858
SRS5759145	SRR10583958	1	SRP234618_the raw sequence reads of soil_xt3_1_	fertilization;manure;raw;soil;summer	soil	SRP234618	The raw sequence reads of soil	2856.64
SRS821407	SRR1768627	1	SRP052521_marine metagenomics of the belgian north sea metagenome__	marine;sea	aquatic;marine|aquatic;sea	SRP052521	Marine metagenomics of the Belgian North Sea Metagenome	2851.35
SRS5759032	SRR10583137	1	SRP151042_brackish metagenome raw sequence reads__	brackish;raw		SRP151042	Brackish metagenome Raw sequence reads	2840.98
SRS4080949	SRR8247258	1	SRP170924_soil metagenome raw sequence reads__	fbof;raw;soil	soil	SRP170924	Soil metagenome raw sequence reads	2836.88
SRS4391945	SRR8607817	1	SRP186566_16s rrna reads of coastal saline soil from dafeng metagenome_30bf_5_	coast;dafeng;fertilization;nutrition;organic;saline;saline soil;soil;supplementation;treatment	soil	SRP186566	16s rRNA reads of coastal saline soil from Dafeng Metagenome	2825.72
SRS6499148	SRR11566696	1	SRP257222_mud crab hemolymph microbiota__	clay;crab;haemolymph;mud;silt;soil	soil	SRP257222	Mud crab hemolymph microbiota	2821.93
SRS2580840	SRR6157112	1	SRP119730_salmo salar gut microbiota across fresh to saltwater transition__	feces;fresh;gastrointestinal tract;hydrocarbon;limnic;marine;oil;saline;salmo;salt pan;transition;vegetable	animal|aquatic;marine	SRP119730	Salmo salar gut microbiota across fresh to saltwater transition	2812.45
SRS5759030	SRR10583139	1	SRP151042_brackish metagenome raw sequence reads__	brackish;raw		SRP151042	Brackish metagenome Raw sequence reads	2806.15
SRS3152107	SRR6974980	1	SRP139192_chicken gut metagenome raw sequence reads-wens-dj__	bird;gastrointestinal tract;intestine;jejunum;livestock;mucosa;poultry;raw;wens	animal;bird	SRP139192	chicken gut metagenome Raw sequence reads-WENS-DJ	2792.04
SRS4440102	SRR8670420	1	SRP187581_geovide cruise 2014 microbial community structure data_geovide14-196_	None		SRP187581	Geovide cruise 2014 microbial community structure data	2786.85
SRS5759026	SRR10583143	1	SRP151042_brackish metagenome raw sequence reads__	brackish;raw		SRP151042	Brackish metagenome Raw sequence reads	2783.81
SRS5959466	SRR10849366	2	SRP240223_cryopeg brine microbial communities from beaufort sea near barrow, alaska, united states - cb1 2018 metagenome_cryopeg brine microbial communities from beaufort sea near barrow, alaska, united states - cb1 2018_	barrow;beaufort;brine;cryopeg;sea	aquatic;brine|aquatic;sea	SRP240223	Cryopeg brine microbial communities from Beaufort Sea near Barrow, Alaska, United States - CB1 2018 metagenome	2783.16
ERS2539842	ERR2639198	1	ERP109198_16s rdna genes from different size-fraction across vertical profiles in the global ocean sampled during the malaspina 2010 expedition_m94_	marine;ocean;salt;size-fraction;water	aquatic;marine|aquatic;ocean	ERP109198	16S rDNA genes from different size-fraction across vertical profiles in the global ocean sampled during the Malaspina 2010 expedition	2775.74
SRS4543499	SRR8792679	1	SRP189604_metabolic pathways information during high-solid anaerobic digestion process and aerobic composting with dewatered sludge growth or species succession on soil doc_t1_24d_	aerobic;ammonia;anammox;compost;dewatered;digestion;high;high-solid;sludge;soil	aquatic|soil	SRP189604	Metabolic pathways information during high-solid anaerobic digestion process and aerobic composting with dewatered sludge Growth or Species Succession on Soil DOC	2765.39
SRS6435808	SRR11491120	1	SRP255472_studies of bacterial communities diversity on rhizosphere soil_59dayrs4_	matagenome;rhizosphere;soil	plant|soil	SRP255472	Studies of bacterial communities diversity on rhizosphere soil	2761.71
SRS5442955	SRR10190794	1	SRP223419_shotgun metagenomics of the microbial communities from a refinery wastewater treatment plant in uran, india_guard_pond_winter_replicate2_	guard;plant;pond;refinement;treatment;uran;waste water;winter	plant|aquatic;waste water	SRP223419	Shotgun metagenomics of the microbial communities from a refinery wastewater treatment plant in Uran, India	2756.57
SRS5959466	SRR10849365	2	SRP240223_cryopeg brine microbial communities from beaufort sea near barrow, alaska, united states - cb1 2018 metagenome_cryopeg brine microbial communities from beaufort sea near barrow, alaska, united states - cb1 2018_	barrow;beaufort;brine;cryopeg;sea	aquatic;brine|aquatic;sea	SRP240223	Cryopeg brine microbial communities from Beaufort Sea near Barrow, Alaska, United States - CB1 2018 metagenome	2746.51
SRS5759018	SRR10583151	1	SRP151042_brackish metagenome raw sequence reads__	brackish;raw		SRP151042	Brackish metagenome Raw sequence reads	2739.34
ERS492376	ERR599369	1	ERP003708_shotgun sequencing of tara oceans dna samples corresponding to size fractions for dna viruses_tara_20110531t2030z_111_combined-events_cast_mb_d_(90 m)_virus_nuc-fe_w<-0.22_tara_r100000655_	acid;bottle;chlorophyll;deep;latituden;liquid;longitudee;marine;niskin;nitrogen;ocean;plankton;saline;sbe;size-fractionated;storage;virus;water	aquatic;marine|aquatic;ocean	ERP003708	Shotgun Sequencing of Tara Oceans DNA samples corresponding to size fractions for DNA viruses	2724.8
SRS5759037	SRR10583132	1	SRP151042_brackish metagenome raw sequence reads__	brackish;raw		SRP151042	Brackish metagenome Raw sequence reads	2720.85
SRS5759017	SRR10583152	1	SRP151042_brackish metagenome raw sequence reads__	brackish;raw		SRP151042	Brackish metagenome Raw sequence reads	2720.84
SRS6664893	SRR11796299	1	SRP261831_microbial communities from baltic sea sediment contaminated with unexploded ordnances__	baltic;contaminated;marine;marine sediment;sediment	aquatic;marine|aquatic;sediment	SRP261831	Microbial communities from Baltic Sea sediment contaminated with unexploded ordnances	2716.64
SRS3718857	SRR7760223	1	SRP158964_rhizosphere soil metagenome of transplanted or non-transplanted_rhizosphere of transplanted of1_	non-transplanted;rhizosphere;soil;transplantation	plant|soil	SRP158964	rhizosphere soil Metagenome of transplanted or non-transplanted	2715.28
SRS895473	SRR1955040	1	SRP056910_complex chlorinated pesticide contaminated soil metagenome__	agrochemical;carbon;chlorine;contaminated;contaminated soil;degradation;energy;hazards;healthy;metagneome;organic;persistence;pesticide;polluted;remediation;resistance;soil;tend;xenobiotic	soil	SRP056910	Complex Chlorinated Pesticide Contaminated Soil Metagenome	2699.96
SRS1609114	SRR4004384	4	SRP081003_plant conditioning of the rhizopshere bacteriome__	conditioning;plant;rhizopshere;soil	plant|soil	SRP081003	Plant conditioning of the rhizopshere bacteriome	2696.79
SRS5759043	SRR10583126	1	SRP151042_brackish metagenome raw sequence reads__	brackish;raw		SRP151042	Brackish metagenome Raw sequence reads	2682.17
SRS3328173	SRR7199161	1	SRP148678_microbial communities from the rhizosphere of c. edulis and co-occurring native plants._rhizosphere bacterial community from carpobrotus edulis_	co-occurrence;native;plant;rhizosphere;soil	plant|soil	SRP148678	Microbial communities from the rhizosphere of C. edulis and co-occurring native plants.	2672.59
SRS7926782	SRR13321140	1	SRP299347_microbial community of capsicum annuum l. raw sequence reads__	annuum;capsicum;raw		SRP299347	Microbial community of Capsicum annuum L. Raw sequence reads	2670.86
SRS4391940	SRR8607822	1	SRP186566_16s rrna reads of coastal saline soil from dafeng metagenome_30bf_4_	coast;dafeng;fertilization;nutrition;organic;saline;saline soil;soil;supplementation;treatment	soil	SRP186566	16s rRNA reads of coastal saline soil from Dafeng Metagenome	2662.86
SRS4440157	SRR8670365	1	SRP187581_geovide cruise 2014 microbial community structure data_geovide14-127_	None		SRP187581	Geovide cruise 2014 microbial community structure data	2650.37
SRS7157288	SRR12400554	1	SRP276390_sbrs activated sludge sample raw sequence reads_gac_	activated sludge;aerobic;raw;sludge	aquatic;waste water	SRP276390	SBRs activated sludge sample Raw sequence reads	2644.18
ERS2539881	ERR2639237	1	ERP109198_16s rdna genes from different size-fraction across vertical profiles in the global ocean sampled during the malaspina 2010 expedition_m153_	marine;ocean;salt;size-fraction;water	aquatic;marine|aquatic;ocean	ERP109198	16S rDNA genes from different size-fraction across vertical profiles in the global ocean sampled during the Malaspina 2010 expedition	2632.89
SRS1533680	SRR3883487	1	SRP077678_bioreactor metagenome genome sequencing__	anaerobic;bioreactor		SRP077678	bioreactor metagenome Genome sequencing	2630.81
SRS4580462	SRR8846920	1	SRP190788_project title:the impact of earthworm on soil microbe__	earthworm;soil	soil	SRP190788	Project title:The impact of earthworm on soil microbe	2628.09
SRS5759019	SRR10583150	1	SRP151042_brackish metagenome raw sequence reads__	brackish;raw		SRP151042	Brackish metagenome Raw sequence reads	2627.11
ERS4414900	ERR4010628	1	ERP121015_impact of synthetic silver nanoparticles on microbial community structure and function of vertical and horizontal subsurface flow wastewater treatment system_day0 hf2_	anthropogenic;artificial;biofilm;biofiltration;filtration;flow;metal;nanoparticle;silver;sub-surface;synthesis;treatment;waste water	aquatic;waste water	ERP121015	Impact of synthetic silver nanoparticles on microbial community structure and function of vertical and horizontal subsurface flow wastewater treatment system	2608.7
SRS3502805	SRR7472581	1	SRP152191_seawater archaea community in the south china sea__	sea;sea water	aquatic;sea	SRP152191	seawater archaea community in the South China Sea	2594.13
ERS3734485	ERR3510790	1	ERP117203_bushu_tb1_vor_	bushu;coast;gas;sea water;vor;water	aquatic;sea	ERP117203	BuShu	2593.36
SRS3718851	SRR7760227	1	SRP158964_rhizosphere soil metagenome of transplanted or non-transplanted_rhizosphere of non-transplanted of2_	non-transplanted;rhizosphere;soil;transplantation	plant|soil	SRP158964	rhizosphere soil Metagenome of transplanted or non-transplanted	2593.02
SRS3095321	SRR6901945	1	SRP136508_sand sample from sand bioreactor treating high salt turkey processing wastewater__	bioreactor;high salt;sand;treatment;turkey;waste water	aquatic;waste water	SRP136508	Sand sample from sand bioreactor treating high salt turkey processing wastewater	2589.14
SRS1609114	SRR4004425	4	SRP081003_plant conditioning of the rhizopshere bacteriome__	conditioning;plant;rhizopshere;soil	plant|soil	SRP081003	Plant conditioning of the rhizopshere bacteriome	2584.93
SRS4440273	SRR8670249	1	SRP187581_geovide cruise 2014 microbial community structure data_geovide14-318_	None		SRP187581	Geovide cruise 2014 microbial community structure data	2580.81
SRS4391942	SRR8607820	1	SRP186566_16s rrna reads of coastal saline soil from dafeng metagenome_30bf_2_	coast;dafeng;fertilization;nutrition;organic;saline;saline soil;soil;supplementation;treatment	soil	SRP186566	16s rRNA reads of coastal saline soil from Dafeng Metagenome	2580.29
SRS4758505	SRR9055595	386	SRP198414_cannabis rhizosphere samples_metagenome or environmental sample from bacteria from cannabis soil_	cannabis;rhizosphere;soil	plant|soil	SRP198414	Cannabis Rhizosphere Samples	2577.24
SRS4391939	SRR8607823	1	SRP186566_16s rrna reads of coastal saline soil from dafeng metagenome_30bf_3_	coast;dafeng;fertilization;nutrition;organic;saline;saline soil;soil;supplementation;treatment	soil	SRP186566	16s rRNA reads of coastal saline soil from Dafeng Metagenome	2575.08
SRS7677485	SRR13014364	1	SRP291870_phaseolus vulgaris genome sequencing and assembly_bacteria_	None		SRP291870	Phaseolus vulgaris Genome sequencing and assembly	2560.08
SRS4440265	SRR8670257	1	SRP187581_geovide cruise 2014 microbial community structure data_geovide14-255_	None		SRP187581	Geovide cruise 2014 microbial community structure data	2553.71
SRS3543439	SRR7517257	1	SRP152554_nrc - dfo douglas channel__	channel;dfo;nrc		SRP152554	NRC - DFO Douglas channel	2544.56
SRS6460875	SRR11522638	1	SRP255941_microbial community of steam-treated spent growing media for circular use_metabarcoding bacterial substrate community_	steam;treatment		SRP255941	Microbial community of steam-treated spent growing media for circular use	2533.89
SRS3152035	SRR6975052	1	SRP139192_chicken gut metagenome raw sequence reads-wens-dj__	bird;gastrointestinal tract;intestine;jejunum;livestock;mucosa;poultry;raw;wens	animal;bird	SRP139192	chicken gut metagenome Raw sequence reads-WENS-DJ	2533.69
SRS7207049	SRR12457420	1	SRP277599_casing soil and mushroom cap microbiome during blotch outbreaks in mushroom cultivation: 16s data__	casing;cultivation;fungus;mushroom;outbreaks;soil;yes	soil	SRP277599	Casing soil microbiome mediates suppression of bacterial blotch of mushrooms during consecutive cultivation cycles: 16S data	2528.87
SRS3604513	SRR7614822	1	SRP151078_response of salamander skin microbiota to pathogen invasion_skin.swab.of.wild.healthy.salamandra.salamandra_	healthy;invasion;pathogenicity;salamander;salamandra;skin;wild	animal	SRP151078	response of salamander skin microbiota to pathogen invasion	2525.89
SRS5376410	SRR10102759	1	SRP221434_16s full-length.s raw sequence reads__	raw		SRP221434	16S full-length.S Raw sequence reads	2525.25
SRS4440266	SRR8670256	1	SRP187581_geovide cruise 2014 microbial community structure data_geovide14-256_	None		SRP187581	Geovide cruise 2014 microbial community structure data	2521.17
SRS5693288	SRR10498081	6	SRP230659_soil metagenome targeted loci environmental_alfalfa(f)_2years_	alfalfaf;carbohydrate;fertilization;soil;sugar;treatment	soil	SRP230659	soil metagenome Targeted loci environmental	2518.89
SRS5376399	SRR10102770	1	SRP221434_16s full-length.s raw sequence reads__	raw		SRP221434	16S full-length.S Raw sequence reads	2516.01
ERS4382420	ERR4016312	3	ERP120501_microbial community dynamics of a polyester film-degrading marine enrichment culture_biofilm-fraction_	biofilm;degradation;enrichment;marine;polyester	aquatic;marine	ERP120501	Microbial community dynamics of a polyester film-degrading marine enrichment culture	2514.78
SRS2628004	SRR6214587	1	SRP121389_bacterial community of apical periodontitis__	apical;biofilm;buccal mucosa;oral;periodontitis;periodontium		SRP121389	Bacterial community of apical periodontitis	2514.21
SRS6049553	SRR10949250	4	SRP243886_amplicon sequence of 16srrna from compost bedding materials__	bed;compost		SRP243886	Amplicon sequence of 16SrRNA from compost bedding materials	2509.28
SRS6664979	SRR11796585	1	SRP261831_microbial communities from baltic sea sediment contaminated with unexploded ordnances__	baltic;contaminated;marine;marine sediment;sediment	aquatic;marine|aquatic;sediment	SRP261831	Microbial communities from Baltic Sea sediment contaminated with unexploded ordnances	2505.08
SRS4391941	SRR8607821	1	SRP186566_16s rrna reads of coastal saline soil from dafeng metagenome_30bf_1_	coast;dafeng;fertilization;nutrition;organic;saline;saline soil;soil;supplementation;treatment	soil	SRP186566	16s rRNA reads of coastal saline soil from Dafeng Metagenome	2494.42
SRS4198461	SRR8382458	1	SRP174975_polysaccharide contributes to the enrichment of antibiotic resistance genes in mariculture_prawn 2_	antibiotic;antibiotics (resistance);aquaculture;enrichment;mariculture;polysaccharide;prawn		SRP174975	Polysaccharide contributes to the enrichment of antibiotic resistance genes in mariculture	2493.77
ERS4384122	ERR3987789	1	ERP120550_effect of dispersants and biosurfactants on crude oil biodegradation and microbial ecology_sea water metagenome_	biosurfactants;coast;degradation;dispersion;hydrocarbon;oil;sea water	aquatic;sea	ERP120550	Effect of dispersants and biosurfactants on crude oil biodegradation and microbial ecology	2493.42
SRS3679057	SRR7705393	1	SRP158249_cw_brewery_waste_eub_uppergravel_cw_t2_	brewery;fermentation;waste		SRP158249	CW_brewery_waste	2485.63
SRS3718852	SRR7760230	1	SRP158964_rhizosphere soil metagenome of transplanted or non-transplanted_rhizosphere of transplanted of5_	non-transplanted;rhizosphere;soil;transplantation	plant|soil	SRP158964	rhizosphere soil Metagenome of transplanted or non-transplanted	2483.36
SRS4758505	SRR9055592	386	SRP198414_cannabis rhizosphere samples_metagenome or environmental sample from bacteria from cannabis soil_	cannabis;rhizosphere;soil	plant|soil	SRP198414	Cannabis Rhizosphere Samples	2477.71
SRS3543446	SRR7517250	1	SRP152554_nrc - dfo douglas channel__	channel;dfo;nrc		SRP152554	NRC - DFO Douglas channel	2465.28
SRS7926787	SRR13321135	1	SRP299347_microbial community of capsicum annuum l. raw sequence reads__	annuum;capsicum;raw		SRP299347	Microbial community of Capsicum annuum L. Raw sequence reads	2461.67
ERS4395424	ERR4183116	7	ERP117368_metagenomic sequencing of microbial communities from antarctic soils impacted and no-impacted by marine animals._animal-impacted microbiome from antarctic soils_	animal;disturbance;marine;soil;terrestrial	animal|aquatic;marine|soil	ERP117368	Metagenomic sequencing of microbial communities from Antarctic soils impacted and no-impacted by marine animals.	2460.56
SRS5759146	SRR10583957	1	SRP234618_the raw sequence reads of soil_xt3_2_	fertilization;manure;raw;soil;summer	soil	SRP234618	The raw sequence reads of soil	2456.72
SRS6582463	SRR11668822	1	SRP259564_soil microbial communities in tomato plant crops under greenhouse farming__	conventional;crop;farm;food;greenhouse;plant;soil;tomato	plant|soil;farm	SRP259564	Soil microbial communities in tomato plant crops under greenhouse farming	2451.89
SRS6719111	SRR11856553	1	SRP264966_bacterial communities in the rhizosphere and phyllosphere of halophytes and drought-tolerant plants in mediterranean ecosystems with different soil properties_artr5_	drought;drought-tolerant;dry;halophyte;phyllosphere;plant;rhizosphere;soil;tolerance	plant|soil	SRP264966	Bacterial communities in the rhizosphere and phyllosphere of halophytes and drought-tolerant plants in Mediterranean Ecosystems with different soil properties	2436.4
SRS2978186	SRR6747776	1	SRP133034_activated sludge metagenome raw sequence reads__	activated sludge;aerobic;raw;sludge	aquatic;waste water	SRP133034	activated sludge metagenome Raw sequence reads	2436.14
SRS6460859	SRR11522653	1	SRP255941_microbial community of steam-treated spent growing media for circular use_metabarcoding bacterial substrate community_	steam;treatment		SRP255941	Microbial community of steam-treated spent growing media for circular use	2435.97
SRS2978187	SRR6747775	1	SRP133034_activated sludge metagenome raw sequence reads__	activated sludge;aerobic;raw;sludge	aquatic;waste water	SRP133034	activated sludge metagenome Raw sequence reads	2434.02
SRS3152415	SRR6975498	1	SRP139193_chicken gut metagenome raw sequence reads-wens-ic__	bird;gastrointestinal tract;ileum;intestine;livestock;mucosa;poultry;raw;wens	animal;bird	SRP139193	chicken gut metagenome Raw sequence reads-WENS-IC	2431.81
SRS7224075	SRR12474429	1	SRP278024_chitin- and keratin-rich soil amendments suppress rhizoctonia solani disease via the soil microbiome_16s v3-v4 amplicon-seq lisse soil_	amplicon-seq;chitin;disease;keratin;lisse;rhizoctonia;rich;soil;suppression	soil	SRP278024	Chitin- and keratin-rich soil amendments suppress Rhizoctonia solani disease via the soil microbiome	2429.37
SRS4440008	SRR8670514	1	SRP187581_geovide cruise 2014 microbial community structure data_geovide14-271_	None		SRP187581	Geovide cruise 2014 microbial community structure data	2429.19
SRS4440245	SRR8670277	1	SRP187581_geovide cruise 2014 microbial community structure data_geovide14-150_	None		SRP187581	Geovide cruise 2014 microbial community structure data	2425.25
SRS1609126	SRR4004387	4	SRP081003_plant conditioning of the rhizopshere bacteriome__	conditioning;plant;rhizopshere;soil	plant|soil	SRP081003	Plant conditioning of the rhizopshere bacteriome	2424.26
SRS2978222	SRR6747740	1	SRP133034_activated sludge metagenome raw sequence reads__	activated sludge;aerobic;raw;sludge	aquatic;waste water	SRP133034	activated sludge metagenome Raw sequence reads	2423.75
SRS4391932	SRR8607829	1	SRP186566_16s rrna reads of coastal saline soil from dafeng metagenome_cf_1_	coast;dafeng;fertilization;saline;saline soil;soil;treatment	soil	SRP186566	16s rRNA reads of coastal saline soil from Dafeng Metagenome	2423.52
SRS2957557	SRR6724791	1	SRP132831_evolution of enriched bacterial communities during zarzatine crude oil__	enrichment;hydrocarbon;oil		SRP132831	Evolution of enriched bacterial communities during Zarzatine crude oil	2417.33
SRS3718849	SRR7760232	1	SRP158964_rhizosphere soil metagenome of transplanted or non-transplanted_rhizosphere of non-transplanted cf4_	non-transplanted;rhizosphere;soil;transplantation	plant|soil	SRP158964	rhizosphere soil Metagenome of transplanted or non-transplanted	2413.64
SRS3095315	SRR6901950	1	SRP136508_sand sample from sand bioreactor treating high salt turkey processing wastewater__	bioreactor;high salt;sand;treatment;turkey;waste water	aquatic;waste water	SRP136508	Sand sample from sand bioreactor treating high salt turkey processing wastewater	2412.47
SRS7814511	SRR13173031	1	SRP295318_astragalus rhizosphere soil microbial community_ars54_	rhizosphere;soil	plant|soil	SRP295318	Astragalus rhizosphere soil microbial community	2408.05
SRS7632709	SRR12964767	1	SRP290813_caper processing wastewater diversity__	waste water	aquatic;waste water	SRP290813	caper processing wastewater diversity	2403.83
ERS2102160	ERR2259971	1	ERP106314_prairie dog soils_prairie_dog_burrow_soil_	burrow;city;dog;field;grassland;prairie;soil	animal;dog|soil;field	ERP106314	Prairie dog soils	2384.67
SRS7926777	SRR13321145	1	SRP299347_microbial community of capsicum annuum l. raw sequence reads__	annuum;capsicum;raw		SRP299347	Microbial community of Capsicum annuum L. Raw sequence reads	2383.91
SRS2739194	SRR6348019	1	SRP126159_denitrification in a sulfur/limestone bed reactor_341f_785r_tomvdk_2_3_r2_	anaerobic;bed;bioreactor;calcite;calcium carbonate;denitrification;limestone;rock;sedimentary rock;sulfur;tomvdk;waste water;water	soil|aquatic;waste water	SRP126159	Denitrification in a sulfur/limestone bed reactor	2376.47
SRS1664415	SRR4115608	1	SRP083965_copepod gut bacteria raw sequence reads_aug12-5_	copepod;gastrointestinal tract;raw	animal	SRP083965	Copepod gut bacteria Raw sequence reads	2370.11
SRS4543505	SRR8792673	1	SRP189604_metabolic pathways information during high-solid anaerobic digestion process and aerobic composting with dewatered sludge growth or species succession on soil doc_t1_40d_	aerobic;ammonia;anammox;compost;dewatered;digestion;high;high-solid;sludge;soil	aquatic|soil	SRP189604	Metabolic pathways information during high-solid anaerobic digestion process and aerobic composting with dewatered sludge Growth or Species Succession on Soil DOC	2369.9
ERS2366990	ERR2497823	1	ERP015825_baltic sea transplant experiment_341f-785r-mf2a_	baltic;limnic;pelagic zone;sea;transplantation;water	aquatic;sea	ERP015825	Baltic Sea transplant experiment	2364.95
SRS2704708	SRR6311198	1	SRP125348_bioreactor metagenome raw sequence reads_bioreactor metagenome_	anaerobic;bioreactor;raw;salinity		SRP125348	bioreactor metagenome Raw sequence reads	2364.86
SRS1815169	SRR5046910	1	SRP093799_sea water bacteria raw sequence reads__	raw;sea water	aquatic;sea	SRP093799	sea water bacteria Raw sequence reads	2359.6
SRS3995023	SRR8132377	1	SRP167176_soil microbial distribution__	soil	soil	SRP167176	Soil microbial distribution	2351.5
SRS1609126	SRR4004430	4	SRP081003_plant conditioning of the rhizopshere bacteriome__	conditioning;plant;rhizopshere;soil	plant|soil	SRP081003	Plant conditioning of the rhizopshere bacteriome	2351.26
SRS5759012	SRR10583157	1	SRP151042_brackish metagenome raw sequence reads__	brackish;raw		SRP151042	Brackish metagenome Raw sequence reads	2348.14
SRS3152206	SRR6974877	1	SRP139192_chicken gut metagenome raw sequence reads-wens-dj__	bird;gastrointestinal tract;intestine;jejunum;livestock;mucosa;poultry;raw;wens	animal;bird	SRP139192	chicken gut metagenome Raw sequence reads-WENS-DJ	2346.25
SRS5759005	SRR10583164	1	SRP151042_brackish metagenome raw sequence reads__	brackish;raw		SRP151042	Brackish metagenome Raw sequence reads	2331.35
SRS2339471	SRR5808708	24	SRP111193_temporal effect of plant diversity and oiling on nitrogen cycling in marsh sediments__	marsh;nitrogen;oiling;plant;sediment	plant|aquatic;sediment	SRP111193	Temporal effect of plant diversity and oiling on nitrogen cycling in marsh sediments	2331.28
SRS4433148	SRR8662519	1	SRP187389_rhizosphere soil metagenome_q2_	rhizosphere;soil	plant|soil	SRP187389	Rhizosphere soil Metagenome	2330.72
SRS4543487	SRR8792691	1	SRP189604_metabolic pathways information during high-solid anaerobic digestion process and aerobic composting with dewatered sludge growth or species succession on soil doc_t2_24d_	aerobic;ammonia;anammox;compost;dewatered;digestion;high;high-solid;sludge;soil	aquatic|soil	SRP189604	Metabolic pathways information during high-solid anaerobic digestion process and aerobic composting with dewatered sludge Growth or Species Succession on Soil DOC	2330.15
SRS7304996	SRR12567026	1	SRP279655_soil bacterial community in agricultural fields (south region)__	agricultural;field;soil	soil;agricultural|soil;field	SRP279655	Soil bacterial community in agricultural fields (South region)	2320.95
SRS4251983	SRR8442815	40	SRP179442_compost targeted loci environmental_mims environmental/metagenome sample from bacterial community_	compost		SRP179442	Compost Targeted loci environmental	2317.16
SRS3995190	SRR8132209	1	SRP167176_soil microbial distribution__	soil	soil	SRP167176	Soil microbial distribution	2310.32
SRS4440012	SRR8670510	1	SRP187581_geovide cruise 2014 microbial community structure data_geovide14-336_	None		SRP187581	Geovide cruise 2014 microbial community structure data	2306.85
SRS1281906	SRR3156815	1	SRP069095_pah-contaminated sediment from the lagos lagoon, nigeria_offin sediment microcosm sample 3c_5w_	contaminated;lagoon;lagos;microcosm;polyaromatic hydrocarbon;sediment	aquatic;sediment	SRP069095	PAH-contaminated sediment from the Lagos Lagoon, Nigeria	2305.38
SRS4439979	SRR8670543	1	SRP187581_geovide cruise 2014 microbial community structure data_geovide14-168_	None		SRP187581	Geovide cruise 2014 microbial community structure data	2304.34
SRS7393366	SRR12673235	1	SRP283926_gut microbiota of barramundi fed tuna hydrolysate and hermetia illucens larvae in poultry by-product based diets metagenome__	barramundi;bird;diet;feed;gastrointestinal tract;hermetia;hydrolysis;illucens;larva;livestock;poultry;production;tuna	animal;bird	SRP283926	Gut microbiota of barramundi fed tuna hydrolysate and Hermetia illucens larvae in poultry by-product based diets Metagenome	2303.98
ERS2327759	ERR3697687	1	ERP024063_16s amplicon sequences of crete soil meta genomes_crete soil metagenome_	microcontinental;soil;terrestrial	soil	ERP024063	16S amplicon sequences of Crete soil meta genomes	2296.96
SRS4391934	SRR8607831	1	SRP186566_16s rrna reads of coastal saline soil from dafeng metagenome_cf_3_	coast;dafeng;fertilization;saline;saline soil;soil;treatment	soil	SRP186566	16s rRNA reads of coastal saline soil from Dafeng Metagenome	2292.8
SRS3502801	SRR7472585	1	SRP152191_seawater archaea community in the south china sea__	sea;sea water	aquatic;sea	SRP152191	seawater archaea community in the South China Sea	2292.6
SRS3994627	SRR8132100	1	SRP167176_soil microbial distribution__	soil	soil	SRP167176	Soil microbial distribution	2290.24
SRS4081553	SRR8248271	2	SRP170941_raw sequence reads of bacterial assemblages on pe, ps, wood, natural particles and free-living bacterioplankton in the baltic sea__	bacterioplankton;baltic;free-living;plankton;raw;sea;wood	aquatic;sea|plant;wood	SRP170941	Raw sequence reads of bacterial assemblages on PE, PS, wood, natural particles and free-living bacterioplankton in the Baltic Sea	2273.38
SRS5609224	SRR10396405	1	SRP228471_bacterial attachment to microplastics__	attachment;microplastics		SRP228471	Bacterial Attachment to Microplastics	2273.04
SRS6460874	SRR11522639	1	SRP255941_microbial community of steam-treated spent growing media for circular use_metabarcoding bacterial substrate community_	steam;treatment		SRP255941	Microbial community of steam-treated spent growing media for circular use	2272.84
SRS4440185	SRR8670337	1	SRP187581_geovide cruise 2014 microbial community structure data_geovide14-137_	None		SRP187581	Geovide cruise 2014 microbial community structure data	2264.64
SRS7304995	SRR12567027	1	SRP279655_soil bacterial community in agricultural fields (south region)__	agricultural;field;soil	soil;agricultural|soil;field	SRP279655	Soil bacterial community in agricultural fields (South region)	2259.38
DRS143921	DRR141367	1	DRP006244_amplicon sequencing analysis of 16s rrna gene of scn-degrading consortium_granular biomass 2nd enrichment culture_	consortium;degradation;granule;inorganic;scn;thiocyanate		DRP006244	Amplicon sequencing analysis of 16S rRNA gene of SCN-degrading consortium	2257.34
SRS4391933	SRR8607828	1	SRP186566_16s rrna reads of coastal saline soil from dafeng metagenome_cf_2_	coast;dafeng;fertilization;saline;saline soil;soil;treatment	soil	SRP186566	16s rRNA reads of coastal saline soil from Dafeng Metagenome	2256.77
SRS1609116	SRR4004437	4	SRP081003_plant conditioning of the rhizopshere bacteriome__	conditioning;plant;rhizopshere;soil	plant|soil	SRP081003	Plant conditioning of the rhizopshere bacteriome	2256.15
SRS7157274	SRR12400568	1	SRP276390_sbrs activated sludge sample raw sequence reads_f_	activated sludge;aerobic;raw;sludge	aquatic;waste water	SRP276390	SBRs activated sludge sample Raw sequence reads	2254.21
SRS3178447	SRR7015804	1	SRP140687_soa pensacola beach in situ incubation metagenome__	beach;incubation;sand;sediment;soa	aquatic;sediment	SRP140687	SOA Pensacola Beach in situ incubation Metagenome	2253.86
SRS5759149	SRR10583954	1	SRP234618_the raw sequence reads of soil_xt3_5_	fertilization;manure;raw;soil;summer	soil	SRP234618	The raw sequence reads of soil	2247.79
SRS6383509	SRR11431670	1	SRP254254_microplastics bacteria__	microplastics		SRP254254	Microplastics bacteria	2247.04
SRS3321643	SRR8527069	2	SRP148559_fecal and soil metagenomics of dairy calves with/without antibiotic treatment__	antibiotic;calf;dairy;feces;food;soil;treatment	animal|soil	SRP148559	Fecal and soil metagenomics of dairy calves with/without antibiotic treatment	2243.08
SRS1609116	SRR4004395	4	SRP081003_plant conditioning of the rhizopshere bacteriome__	conditioning;plant;rhizopshere;soil	plant|soil	SRP081003	Plant conditioning of the rhizopshere bacteriome	2239.07
SRS7221424	SRR12471363	1	SRP277968_bacterial community in wetlands in qinghai tibet plateau_rhizosphere soil_	plateau;rhizosphere;soil;wetland	plant|soil	SRP277968	Bacterial community in wetlands in Qinghai Tibet Plateau	2235.84
SRS3994669	SRR8132058	1	SRP167176_soil microbial distribution__	soil	soil	SRP167176	Soil microbial distribution	2234.99
SRS1366666	SRR3309871	1	SRP072520_microcosm for hydrocarbons degradation raw sequence reads_131_	degradation;hydrocarbon;microcosm;raw		SRP072520	microcosm for hydrocarbons degradation Raw sequence reads	2234.41
ERS2366991	ERR2497824	1	ERP015825_baltic sea transplant experiment_341f-785r-mf3a_	baltic;limnic;pelagic zone;sea;transplantation;water	aquatic;sea	ERP015825	Baltic Sea transplant experiment	2225.48
SRS5370005	SRR10095610	1	SRP077988_uncultured prokaryote targeted locus (loci)_reactor 2 effluent day 233_	aerobic;effluent		SRP077988	uncultured prokaryote Targeted Locus (Loci)	2225.25
SRS694541	SRR1566044	36	SRP046216_municipal solid wastes metagenome__	biomedical;land;soil;terrestrial;waste	soil	SRP046216	Municipal Solid wastes Metagenome	2224.9
SRS4391943	SRR8607819	1	SRP186566_16s rrna reads of coastal saline soil from dafeng metagenome_70bf_2_	coast;dafeng;fertilization;nutrition;organic;saline;saline soil;soil;supplementation;treatment	soil	SRP186566	16s rRNA reads of coastal saline soil from Dafeng Metagenome	2221.39
SRS4391935	SRR8607827	1	SRP186566_16s rrna reads of coastal saline soil from dafeng metagenome_cf_4_	coast;dafeng;fertilization;saline;saline soil;soil;treatment	soil	SRP186566	16s rRNA reads of coastal saline soil from Dafeng Metagenome	2214.66
SRS4391946	SRR8607816	1	SRP186566_16s rrna reads of coastal saline soil from dafeng metagenome_70bf_1_	coast;dafeng;fertilization;nutrition;organic;saline;saline soil;soil;supplementation;treatment	soil	SRP186566	16s rRNA reads of coastal saline soil from Dafeng Metagenome	2212.06
SRS3606862	SRR7618001	1	SRP155695_halophytes rhizosphere and endosphere metagenome metagenome_slrhse_	endobiont;endophyte;halophyte;rhizosphere;soil	plant|soil	SRP155695	Halophytes rhizosphere and endosphere metagenome Metagenome	2206.62
SRS7157273	SRR12400569	1	SRP276390_sbrs activated sludge sample raw sequence reads_ss-3_	activated sludge;aerobic;raw;sludge	aquatic;waste water	SRP276390	SBRs activated sludge sample Raw sequence reads	2200.82
SRS3718855	SRR7760226	1	SRP158964_rhizosphere soil metagenome of transplanted or non-transplanted_rhizosphere of non-transplanted of3_	non-transplanted;rhizosphere;soil;transplantation	plant|soil	SRP158964	rhizosphere soil Metagenome of transplanted or non-transplanted	2191.16
SRS7926771	SRR13321151	1	SRP299347_microbial community of capsicum annuum l. raw sequence reads__	annuum;capsicum;raw		SRP299347	Microbial community of Capsicum annuum L. Raw sequence reads	2190.2
SRS2580608	SRR6157358	1	SRP119730_salmo salar gut microbiota across fresh to saltwater transition__	feces;fresh;gastrointestinal tract;hydrocarbon;limnic;marine;oil;saline;salmo;salt pan;transition;vegetable	animal|aquatic;marine	SRP119730	Salmo salar gut microbiota across fresh to saltwater transition	2189.51
SRS3718895	SRR7760184	1	SRP158964_rhizosphere soil metagenome of transplanted or non-transplanted_bulk of cf3_	non-transplanted;rhizosphere;soil;transplantation	plant|soil	SRP158964	rhizosphere soil Metagenome of transplanted or non-transplanted	2188.82
ERS489943	ERR594392	1	ERP003708_shotgun sequencing of tara oceans dna samples corresponding to size fractions for dna viruses_tara_20100707t0448z_064_event_pump_p_s_(5 m)_virus_nuc-fe_w<-0.22_tara_r100000322_	acid;high;latituden;liquid;longitudee;marine;nitrogen;ocean;peristaltic;plankton;pump;saline;size-fractionated;storage;surface;virus;water	aquatic;marine|aquatic;ocean	ERP003708	Shotgun Sequencing of Tara Oceans DNA samples corresponding to size fractions for DNA viruses	2184.4
ERS4384124	ERR3987791	1	ERP120550_effect of dispersants and biosurfactants on crude oil biodegradation and microbial ecology_sea water metagenome_	biosurfactants;coast;degradation;dispersion;hydrocarbon;oil;sea water	aquatic;sea	ERP120550	Effect of dispersants and biosurfactants on crude oil biodegradation and microbial ecology	2184.25
SRS7157297	SRR12400545	1	SRP276390_sbrs activated sludge sample raw sequence reads_ss-2_	activated sludge;aerobic;raw;sludge	aquatic;waste water	SRP276390	SBRs activated sludge sample Raw sequence reads	2179.92
SRS3718897	SRR7760193	1	SRP158964_rhizosphere soil metagenome of transplanted or non-transplanted_rhizoplane of cf5_	non-transplanted;rhizosphere;root;soil;transplantation	plant|soil	SRP158964	rhizosphere soil Metagenome of transplanted or non-transplanted	2174.97
SRS5072399	SRR9654005	1	SRP213675_variation in pickleweed root-associated microbial communities at different locations of a saline solid waste management unit contaminated with petroleum hydrocarbons__	contaminated;hydrocarbon;petroleum;root;saline;waste	plant;rhizosphere	SRP213675	Variation in pickleweed root-associated microbial communities at different locations of a saline solid waste management unit contaminated with petroleum hydrocarbons	2174.53
SRS7926784	SRR13321138	1	SRP299347_microbial community of capsicum annuum l. raw sequence reads__	annuum;capsicum;raw		SRP299347	Microbial community of Capsicum annuum L. Raw sequence reads	2171.03
ERS490900	ERR2752156	2	ERP003708_shotgun sequencing of tara oceans dna samples corresponding to size fractions for dna viruses_tara_20101206t1033z_082_event_pump_p_s_(5 m)_virus_nuc-fe_w<-0.22_tara_r100000541_	acid;high;latituden;liquid;longitudee;marine;nitrogen;ocean;peristaltic;plankton;pump;saline;size-fractionated;storage;surface;virus;water	aquatic;marine|aquatic;ocean	ERP003708	Shotgun Sequencing of Tara Oceans DNA samples corresponding to size fractions for DNA viruses	2167.54
SRS4323832	SRR8526283	1	SRP183337_sequencing of 16rdna amplicons from soil and lettuce samples grown in a greenhouse under different watering regimes__	crop;greenhouse;lettuce;plant;soil;water	plant|soil|aquatic	SRP183337	Sequencing of 16rDNA amplicons from soil and Lettuce samples grown in a greenhouse under different watering regimes	2167.05
ERS4270429	ERR3850649	1	ERP119660_in this study we assessed the effects of indirect exposure of antibiotics via irrigation water in microbiomes and resistomes composition of soil and lactuca sativa (lettuce) in a controlled setting._microbiome root control_	antibiotic;association;crop;exposure;irrigation;lettuce;plant;resistomes;root;soil;water	plant|soil|aquatic	ERP119660	In this study we assessed the effects of indirect exposure of antibiotics via irrigation water in microbiomes and resistomes composition of soil and Lactuca Sativa (Lettuce) in a controlled setting.	2166.95
SRS3152029	SRR6975057	1	SRP139192_chicken gut metagenome raw sequence reads-wens-dj__	bird;gastrointestinal tract;intestine;jejunum;livestock;mucosa;poultry;raw;wens	animal;bird	SRP139192	chicken gut metagenome Raw sequence reads-WENS-DJ	2164.45
SRS3718891	SRR7760195	1	SRP158964_rhizosphere soil metagenome of transplanted or non-transplanted_bulk of of2_	non-transplanted;rhizosphere;soil;transplantation	plant|soil	SRP158964	rhizosphere soil Metagenome of transplanted or non-transplanted	2146.99
SRS3543508	SRR7517188	1	SRP152554_nrc - dfo douglas channel__	channel;dfo;nrc		SRP152554	NRC - DFO Douglas channel	2144.35
DRS147708	DRR200005	1	DRP006335_prokaryotes in the coastal waters_1605f10_	coast;marine;sea water;water	aquatic;marine|aquatic;sea	DRP006335	prokaryotes in the coastal waters	2136.99
SRS6460873	SRR11522640	1	SRP255941_microbial community of steam-treated spent growing media for circular use_metabarcoding bacterial substrate community_	steam;treatment		SRP255941	Microbial community of steam-treated spent growing media for circular use	2136.65
SRS6104312	SRR11022489	2	SRP247264_bacterioplankton communities in an overwintering habitat for large yellow croaker__	bacterioplankton;croaker;overwintering;plankton;water	aquatic	SRP247264	bacterioplankton communities in an overwintering habitat for large yellow croaker	2133.26
SRS4656611	SRR8937829	147	SRP193329_soil metagenome raw sequence reads_metagenome or environmental sample from soil metagenome_	raw;soil	soil	SRP193329	soil metagenome Raw sequence reads	2131.9
DRS147737	DRR200034	1	DRP006335_prokaryotes in the coastal waters_1605f43_	coast;marine;sea water;water	aquatic;marine|aquatic;sea	DRP006335	prokaryotes in the coastal waters	2131.65
SRS7677488	SRR13014363	1	SRP291870_phaseolus vulgaris genome sequencing and assembly_bacteria_	None		SRP291870	Phaseolus vulgaris Genome sequencing and assembly	2126.6
SRS4440005	SRR8670517	1	SRP187581_geovide cruise 2014 microbial community structure data_geovide14-276_	None		SRP187581	Geovide cruise 2014 microbial community structure data	2125.9
SRS4440067	SRR8670455	1	SRP187581_geovide cruise 2014 microbial community structure data_geovide14-181_	None		SRP187581	Geovide cruise 2014 microbial community structure data	2124.33
SRS5758997	SRR10583172	1	SRP151042_brackish metagenome raw sequence reads__	brackish;raw		SRP151042	Brackish metagenome Raw sequence reads	2120.77
ERS4060351	ERR3697048	1	ERP118691_in this study we assessed the effects of indirect exposure of antibiotics via irrigation water in microbiomes and resistomes composition of soil and lactuca sativa (lettuce) in a controlled setting. we collected samples from soil and roots, and microbiome composition of all samples were analyzed by 16s rdna amplicon sequencing_microbiomes of soil and roots exposed to antibiotic through …	antibiotic;crop;exposure;irrigation;lettuce;plant;resistomes;root;soil;water	plant|soil|aquatic	ERP118691	In this study we assessed the effects of indirect exposure of antibiotics via irrigation water in microbiomes and resistomes composition of soil and Lactuca Sativa (Lettuce) in a controlled setting. We collected samples from soil and roots, and microbiome composition of all samples were analyzed by 16s rDNA amplicon sequencing	2119.06
SRS6104312	SRR11087095	2	SRP247264_bacterioplankton communities in an overwintering habitat for large yellow croaker__	bacterioplankton;croaker;overwintering;plankton;water	aquatic	SRP247264	bacterioplankton communities in an overwintering habitat for large yellow croaker	2118.92
SRS2339470	SRR5808695	24	SRP111193_temporal effect of plant diversity and oiling on nitrogen cycling in marsh sediments__	marsh;nitrogen;oiling;plant;sediment	plant|aquatic;sediment	SRP111193	Temporal effect of plant diversity and oiling on nitrogen cycling in marsh sediments	2116.28
SRS5758999	SRR10583170	1	SRP151042_brackish metagenome raw sequence reads__	brackish;raw		SRP151042	Brackish metagenome Raw sequence reads	2109.04
SRS4440267	SRR8670254	1	SRP187581_geovide cruise 2014 microbial community structure data_geovide14-296_	None		SRP187581	Geovide cruise 2014 microbial community structure data	2095.66
SRS4440180	SRR8670342	1	SRP187581_geovide cruise 2014 microbial community structure data_geovide14-239_	None		SRP187581	Geovide cruise 2014 microbial community structure data	2094.62
SRS6585194	SRR11671677	1	SRP259661_parental care alters the egg microbiome of the maritime earwig__	egg;marine;parent	aquatic;marine	SRP259661	Parental care alters the egg microbiome of the maritime earwig	2094.24
SRS7304888	SRR12567134	1	SRP279655_soil bacterial community in agricultural fields (south region)__	agricultural;field;soil	soil;agricultural|soil;field	SRP279655	Soil bacterial community in agricultural fields (South region)	2093.14
DRS121042	DRR205721	1	DRP005784_structure and functional diversity of bacterioplankton communities in an overwintering habitat for large yellow croaker, pseudosciaena crocea, of southern east china sea_water metagenome collected from a07 station in april_	bacterioplankton;croaker;marine;off-shore;overwintering;plankton;sea water	aquatic;marine|aquatic;sea	DRP005784	Structure and functional diversity of bacterioplankton communities in an overwintering habitat for large yellow croaker, Pseudosciaena crocea, of southern East China Sea	2090.22
SRS3021498	SRR6808744	1	SRP134000_soda lime metagenome targeted loci environmental_desalted lime collected from repository pond, 1.5 m depth, 3_	anthropogenic;desalted;pond;soda;terrestrial		SRP134000	soda lime metagenome Targeted loci environmental	2087.53
SRS7304993	SRR12567029	1	SRP279655_soil bacterial community in agricultural fields (south region)__	agricultural;field;soil	soil;agricultural|soil;field	SRP279655	Soil bacterial community in agricultural fields (South region)	2084.78
SRS4440076	SRR8670447	1	SRP187581_geovide cruise 2014 microbial community structure data_geovide14-109_	None		SRP187581	Geovide cruise 2014 microbial community structure data	2080.44
SRS5396202	SRR10130048	1	SRP221995_the influence of photoelectrons of semi conductors on microbial community in photic zone of huanghai sea offshore area__	off-shore;photic zone;sea;zone	aquatic;sea	SRP221995	The influence of photoelectrons of semi conductors on microbial community in photic zone of Huanghai Sea offshore area	2080.15
SRS7926774	SRR13321148	1	SRP299347_microbial community of capsicum annuum l. raw sequence reads__	annuum;capsicum;raw		SRP299347	Microbial community of Capsicum annuum L. Raw sequence reads	2079.19
SRS7224076	SRR12474428	1	SRP278024_chitin- and keratin-rich soil amendments suppress rhizoctonia solani disease via the soil microbiome_16s v3-v4 amplicon-seq lisse soil_	amplicon-seq;chitin;disease;keratin;lisse;rhizoctonia;rich;soil;suppression	soil	SRP278024	Chitin- and keratin-rich soil amendments suppress Rhizoctonia solani disease via the soil microbiome	2075.37
ERS1779970	ERR2002982	1	ERP023448_north sea virome_station 18_	chloride;filtration;iron;marine;metal;pelagic zone;precipitation;sea;sea water;virome;virus;water	aquatic;marine|aquatic;sea	ERP023448	North Sea Virome	2071.31
SRS2428008	SRR5930022	1	SRP115328_soil microbiomes associated with verticillium wilt suppressive broccoli and chitin amendments are enriched with potential biocontrol agentseal amendments on prokaryote soil microbiomes_broccoli+crabmeal-amended soil b_	amendment;association;biocontrol;chitin;enrichment;soil;verticillium;wilt	soil	SRP115328	Soil Microbiomes Associated with Verticillium Wilt Suppressive Broccoli and Chitin Amendments are Enriched with Potential Biocontrol Agentseal amendments on prokaryote soil microbiomes	2071.01
SRS4391944	SRR8607818	1	SRP186566_16s rrna reads of coastal saline soil from dafeng metagenome_70bf_3_	coast;dafeng;fertilization;nutrition;organic;saline;saline soil;soil;supplementation;treatment	soil	SRP186566	16s rRNA reads of coastal saline soil from Dafeng Metagenome	2069.63
SRS7206920	SRR12457547	1	SRP277599_casing soil and mushroom cap microbiome during blotch outbreaks in mushroom cultivation: 16s data__	acid;casing;cultivation;fungus;grass;mushroom;outbreaks;soil	soil	SRP277599	Casing soil microbiome mediates suppression of bacterial blotch of mushrooms during consecutive cultivation cycles: 16S data	2063.82
SRS3718856	SRR7760225	1	SRP158964_rhizosphere soil metagenome of transplanted or non-transplanted_rhizosphere of non-transplanted of4_	non-transplanted;rhizosphere;soil;transplantation	plant|soil	SRP158964	rhizosphere soil Metagenome of transplanted or non-transplanted	2054.79
SRS3370959	SRR7253996	1	SRP149684_baltic sea viral metagenomes__	baltic;sea;virus	aquatic;sea	SRP149684	Baltic Sea viral metagenomes	2053.2
SRS3718878	SRR7760199	1	SRP158964_rhizosphere soil metagenome of transplanted or non-transplanted_rhizoplane of of1_	non-transplanted;rhizosphere;root;soil;transplantation	plant|soil	SRP158964	rhizosphere soil Metagenome of transplanted or non-transplanted	2040.01
SRS420561	SRR850206	1	SRP022547_foam and foaming activated sludge metagenome_generic sample from activated sludge metagenome st_foam_2012.3_	activated sludge;foam;sludge	aquatic;waste water	SRP022547	Foam and foaming activated sludge Metagenome	2039.3
SRS2957537	SRR6724811	1	SRP132831_evolution of enriched bacterial communities during zarzatine crude oil__	enrichment;hydrocarbon;oil		SRP132831	Evolution of enriched bacterial communities during Zarzatine crude oil	2036.99
SRS3718894	SRR7760189	1	SRP158964_rhizosphere soil metagenome of transplanted or non-transplanted_rhizoplane of cf3_	non-transplanted;rhizosphere;root;soil;transplantation	plant|soil	SRP158964	rhizosphere soil Metagenome of transplanted or non-transplanted	2035.22
SRS6460862	SRR11522651	1	SRP255941_microbial community of steam-treated spent growing media for circular use_metabarcoding bacterial substrate community_	steam;treatment		SRP255941	Microbial community of steam-treated spent growing media for circular use	2031.42
SRS6460582	SRR11522931	1	SRP255941_microbial community of steam-treated spent growing media for circular use_metabarcoding bacterial substrate community_	steam;treatment		SRP255941	Microbial community of steam-treated spent growing media for circular use	2027.76
ERS3334295	ERR3243855	1	ERP114424_how the differential dynamics of microbial community networks can help identify microorganisms potentially useful for controlling residue-borne diseases: the case of the wheat pathogen zymoseptoria tritici_crop residues of wheat_	association;borne;crop;disease;pathogenicity;tritici;zymoseptoria	plant	ERP114424	How the differential dynamics of microbial community networks can help identify microorganisms potentially useful for controlling residue-borne diseases: the case of the wheat pathogen Zymoseptoria tritici	2024.29
SRS4391936	SRR8607826	1	SRP186566_16s rrna reads of coastal saline soil from dafeng metagenome_cf_5_	coast;dafeng;fertilization;saline;saline soil;soil;treatment	soil	SRP186566	16s rRNA reads of coastal saline soil from Dafeng Metagenome	2022.89
SRS2166656	SRR5508603	1	SRP106477_microbiome of naupaka (scaevola taccada) - bacteria metagenome_rhizosphere_	naupaka;rhizosphere;scaevola;soil;taccada	plant|soil	SRP106477	Microbiome of Naupaka (Scaevola taccada) - Bacteria Metagenome	2021.87
SRS3321561	SRR8527076	2	SRP148559_fecal and soil metagenomics of dairy calves with/without antibiotic treatment__	antibiotic;calf;dairy;feces;food;soil;treatment	animal|soil	SRP148559	Fecal and soil metagenomics of dairy calves with/without antibiotic treatment	2020.2
SRS3321049	SRR7188489	1	SRP148539_species composition in nas and ngs_nas_	nas		SRP148539	species composition in NAS and NGS	2019.47
SRS5759006	SRR10583163	1	SRP151042_brackish metagenome raw sequence reads__	brackish;raw		SRP151042	Brackish metagenome Raw sequence reads	2018.43
SRS4081605	SRR8248116	3	SRP170941_raw sequence reads of bacterial assemblages on pe, ps, wood, natural particles and free-living bacterioplankton in the baltic sea__	bacterioplankton;baltic;free-living;plankton;raw;sea;wood	aquatic;sea|plant;wood	SRP170941	Raw sequence reads of bacterial assemblages on PE, PS, wood, natural particles and free-living bacterioplankton in the Baltic Sea	2016.17
SRS3152082	SRR6975005	1	SRP139192_chicken gut metagenome raw sequence reads-wens-dj__	bird;gastrointestinal tract;intestine;jejunum;livestock;mucosa;poultry;raw;wens	animal;bird	SRP139192	chicken gut metagenome Raw sequence reads-WENS-DJ	2011.48
SRS3718890	SRR7760191	1	SRP158964_rhizosphere soil metagenome of transplanted or non-transplanted_rhizoplane of cf1_	non-transplanted;rhizosphere;root;soil;transplantation	plant|soil	SRP158964	rhizosphere soil Metagenome of transplanted or non-transplanted	2007.05
SRS3718902	SRR7760175	1	SRP158964_rhizosphere soil metagenome of transplanted or non-transplanted_bulk of bf1_	non-transplanted;rhizosphere;soil;transplantation	plant|soil	SRP158964	rhizosphere soil Metagenome of transplanted or non-transplanted	2002.52
SRS5927165	SRR10811341	1	SRP239219_the changes in the indigenous bacterial community_original sediment_	indigenous;sediment	aquatic;sediment	SRP239219	The changes in the indigenous bacterial community	2001.79
SRS7304994	SRR12567028	1	SRP279655_soil bacterial community in agricultural fields (south region)__	agricultural;field;soil	soil;agricultural|soil;field	SRP279655	Soil bacterial community in agricultural fields (South region)	2001.31
SRS3178443	SRR7015806	1	SRP140687_soa pensacola beach in situ incubation metagenome__	beach;incubation;sand;sediment;soa	aquatic;sediment	SRP140687	SOA Pensacola Beach in situ incubation Metagenome	1998.31
SRS4080915	SRR8247292	1	SRP170924_soil metagenome raw sequence reads__	raw;soil	soil	SRP170924	Soil metagenome raw sequence reads	1990.93
SRS5759000	SRR10583169	1	SRP151042_brackish metagenome raw sequence reads__	brackish;raw		SRP151042	Brackish metagenome Raw sequence reads	1987.11
ERS2539867	ERR2639223	1	ERP109198_16s rdna genes from different size-fraction across vertical profiles in the global ocean sampled during the malaspina 2010 expedition_m139_	marine;ocean;salt;size-fraction;water	aquatic;marine|aquatic;ocean	ERP109198	16S rDNA genes from different size-fraction across vertical profiles in the global ocean sampled during the Malaspina 2010 expedition	1982.19
SRS6610793	SRR11729891	1	SRP260493_sewage microbial communities from wwtp in marseille, france - spike0 metagenome_sewage microbial communities from wwtp in marseille, france - spike0_	sewage;waste water	aquatic;waste water	SRP260493	Sewage microbial communities from WWTP in Marseille, France - spike0 metagenome	1976.9
SRS3543711	SRR7517441	1	SRP152554_nrc - dfo douglas channel__	channel;dfo;nrc		SRP152554	NRC - DFO Douglas channel	1976.1
SRS2428007	SRR5930023	1	SRP115328_soil microbiomes associated with verticillium wilt suppressive broccoli and chitin amendments are enriched with potential biocontrol agentseal amendments on prokaryote soil microbiomes_broccoli+crabmeal-amended soil b_	amendment;association;biocontrol;chitin;enrichment;soil;verticillium;wilt	soil	SRP115328	Soil Microbiomes Associated with Verticillium Wilt Suppressive Broccoli and Chitin Amendments are Enriched with Potential Biocontrol Agentseal amendments on prokaryote soil microbiomes	1971.37
SRS2704707	SRR6311199	1	SRP125348_bioreactor metagenome raw sequence reads_bioreactor metagenome_	bioreactor;facultative anaerobe;raw;salinity		SRP125348	bioreactor metagenome Raw sequence reads	1964.78
ERS1575777	ERR1864794	1	ERP021864_the ecological dichotomy of ammonia-oxidizing archaea and bacteria in the hyper-arid soils of the antarctic dry valleys (nztabs)_new zealand terrestrial antarctic biocomplexity survey (nztabs)_	ammonia;anammox;arid;cold;desert;dichotomy;dry;polar;sand;soil;temperature;terrestrial	soil;desert	ERP021864	The ecological dichotomy of ammonia-oxidizing archaea and bacteria in the hyper-arid soils of the Antarctic Dry Valleys (NZTABS)	1964.41
SRS4580467	SRR8846915	1	SRP190788_project title:the impact of earthworm on soil microbe__	earthworm;soil	soil	SRP190788	Project title:The impact of earthworm on soil microbe	1956.35
SRS4440134	SRR8670388	1	SRP187581_geovide cruise 2014 microbial community structure data_geovide14-208_	None		SRP187581	Geovide cruise 2014 microbial community structure data	1955.83
SRS5759148	SRR10583955	1	SRP234618_the raw sequence reads of soil_xt3_4_	fertilization;manure;raw;soil;summer	soil	SRP234618	The raw sequence reads of soil	1955.67
SRS3994611	SRR8132117	1	SRP167176_soil microbial distribution__	soil	soil	SRP167176	Soil microbial distribution	1935.17
SRS5764376	SRR10589964	1	SRP234779_bacterial community study in agricultural soil by16s rrna sequencing_metagenome or environmental sample from soil metagenome_	agricultural;soil	soil;agricultural	SRP234779	Bacterial Community Study In Agricultural Soil By16S rRNA Sequencing	1929.35
SRS5817428	SRR10681384	1	SRP237411_gas well metagenome genome sequencing and assembly_formation water metagenome ktg3 time4_	anaerobic;field;gas;geyser;harvest;hot spring;water	soil|aquatic	SRP237411	gas well metagenome Genome sequencing and assembly	1928.51
SRS2331905	SRR5798538	12	SRP110869_soil metagenome raw sequence reads_metagenome or environmental sample from soil metagenome_	raw;soil	soil	SRP110869	soil metagenome Raw sequence reads	1925.14
ERS2539868	ERR2639224	1	ERP109198_16s rdna genes from different size-fraction across vertical profiles in the global ocean sampled during the malaspina 2010 expedition_m140_	marine;ocean;salt;size-fraction;water	aquatic;marine|aquatic;ocean	ERP109198	16S rDNA genes from different size-fraction across vertical profiles in the global ocean sampled during the Malaspina 2010 expedition	1924.75
SRS5755445	SRR10579383	1	SRP234491_comparative genome-resolved analysis of two physiologically distant anammox cultures hints functional redundancy in both ecosystems_comparative genomics: marinewater anammox reactor (2 month)_	ammonia;anammox;genome-resolved;hints;marinewater		SRP234491	Comparative Genome-Resolved Analysis of Two Physiologically Distant ANAMMOX Cultures Hints Functional Redundancy in Both Ecosystems	1918.86
SRS3718883	SRR7760203	1	SRP158964_rhizosphere soil metagenome of transplanted or non-transplanted_rhizoplane of of5_	non-transplanted;rhizosphere;root;soil;transplantation	plant|soil	SRP158964	rhizosphere soil Metagenome of transplanted or non-transplanted	1918.21
SRS4656611	SRR8937831	147	SRP193329_soil metagenome raw sequence reads_metagenome or environmental sample from soil metagenome_	raw;soil	soil	SRP193329	soil metagenome Raw sequence reads	1917.29
SRS3543591	SRR7517105	1	SRP152554_nrc - dfo douglas channel__	channel;dfo;nrc		SRP152554	NRC - DFO Douglas channel	1916.19
SRS4440213	SRR8670311	1	SRP187581_geovide cruise 2014 microbial community structure data_geovide14-230_	None		SRP187581	Geovide cruise 2014 microbial community structure data	1913.02
SRS4716761	SRR9005888	2	SRP194733_bone surface decomposition__	bone;degradation;surface	animal	SRP194733	Bone surface decomposition	1912.78
SRS4758631	SRR9055801	1	SRP198415_boat microbial communities_swablafl_	aerobic;boat		SRP198415	Boat Microbial Communities	1911.55
ERS2366989	ERR2497822	1	ERP015825_baltic sea transplant experiment_341f-785r-mf1a_	baltic;limnic;pelagic zone;sea;transplantation;water	aquatic;sea	ERP015825	Baltic Sea transplant experiment	1903.28
DRS147709	DRR200006	1	DRP006335_prokaryotes in the coastal waters_1605f11_	coast;marine;sea water;water	aquatic;marine|aquatic;sea	DRP006335	prokaryotes in the coastal waters	1900.34
SRS4758505	SRR9055563	386	SRP198414_cannabis rhizosphere samples_metagenome or environmental sample from bacteria from cannabis soil_	cannabis;rhizosphere;soil	plant|soil	SRP198414	Cannabis Rhizosphere Samples	1899.94
SRS6664980	SRR11796584	1	SRP261831_microbial communities from baltic sea sediment contaminated with unexploded ordnances__	baltic;contaminated;marine;marine sediment;sediment	aquatic;marine|aquatic;sediment	SRP261831	Microbial communities from Baltic Sea sediment contaminated with unexploded ordnances	1898.57
SRS2957540	SRR6724808	1	SRP132831_evolution of enriched bacterial communities during zarzatine crude oil__	enrichment;hydrocarbon;oil		SRP132831	Evolution of enriched bacterial communities during Zarzatine crude oil	1897.89
SRS3021483	SRR6808759	1	SRP134000_soda lime metagenome targeted loci environmental_desalted lime collected from repository pond, 1 m depth, 2_	anthropogenic;desalted;pond;soda;terrestrial		SRP134000	soda lime metagenome Targeted loci environmental	1897.59
SRS2114462	SRR5436174	1	SRP103589_porities and turf microbiome from kiritimati raw sequence reads_c-5cm_	coral;coral reef;kiritimati;mucosa;raw;reef;skeleton;soil;tissue;turf	soil	SRP103589	Porities and turf microbiome from Kiritimati Raw sequence reads	1893.75
SRS4738500	SRR9031946	1	SRP197226_cryopeg brine microbial communities from beaufort sea near barrow, alaska, united states - cbia 2018 metagenome_cryopeg brine microbial communities from beaufort sea near barrow, alaska, united states - cbia 2018_	barrow;beaufort;brine;cryopeg;sea	aquatic;brine|aquatic;sea	SRP197226	Cryopeg brine microbial communities from Beaufort Sea near Barrow, Alaska, United States - CBIA 2018 metagenome	1890.15
SRS4808855	SRR9112287	2	SRP199262_belowground microbial communties from frantoio and picual challenged with verticillium dahliae__	belowground;dahliae;frantoio;picual;verticillium		SRP199262	Belowground microbial communties from Frantoio and Picual challenged with Verticillium dahliae	1889.08
SRS3447061	SRR7410692	1	SRP136870_uncultured raw sequence reads__	raw		SRP136870	uncultured Raw sequence reads	1888.62
SRS5442953	SRR10190796	1	SRP223419_shotgun metagenomics of the microbial communities from a refinery wastewater treatment plant in uran, india_clarifier_winter_replicate2_	clarifier;plant;refinement;treatment;uran;waste water;winter	plant|aquatic;waste water	SRP223419	Shotgun metagenomics of the microbial communities from a refinery wastewater treatment plant in Uran, India	1885.19
SRS4391937	SRR8607825	1	SRP186566_16s rrna reads of coastal saline soil from dafeng metagenome_70bf_4_	coast;dafeng;fertilization;nutrition;organic;saline;saline soil;soil;supplementation;treatment	soil	SRP186566	16s rRNA reads of coastal saline soil from Dafeng Metagenome	1882.62
SRS4251983	SRR8442854	40	SRP179442_compost targeted loci environmental_mims environmental/metagenome sample from bacterial community_	compost		SRP179442	Compost Targeted loci environmental	1881.17
SRS5759027	SRR10583142	1	SRP151042_brackish metagenome raw sequence reads__	brackish;raw		SRP151042	Brackish metagenome Raw sequence reads	1876.82
SRS4656611	SRR8937821	147	SRP193329_soil metagenome raw sequence reads_metagenome or environmental sample from soil metagenome_	raw;soil	soil	SRP193329	soil metagenome Raw sequence reads	1864.32
SRS7210589	SRR12461450	1	SRP277792_saline soils raw sequence reads_salinized soil_	raw;saline;salinized;soil	soil	SRP277792	Saline soils Raw sequence reads	1863.29
SRS6835512	SRR12007315	1	SRP267164_endemic dominant coral species associated bacteria in the south china sea_coral-associated bacteria_	association;coral;endemic;sea	aquatic;sea	SRP267164	Endemic dominant coral species associated bacteria in the South China Sea	1858.33
SRS3543713	SRR7517440	1	SRP152554_nrc - dfo douglas channel__	channel;dfo;nrc		SRP152554	NRC - DFO Douglas channel	1853.62
SRS1609118	SRR4004397	4	SRP081003_plant conditioning of the rhizopshere bacteriome__	conditioning;plant;rhizopshere;soil	plant|soil	SRP081003	Plant conditioning of the rhizopshere bacteriome	1853.4
SRS6585226	SRR11671645	1	SRP259661_parental care alters the egg microbiome of the maritime earwig__	egg;marine;parent	aquatic;marine	SRP259661	Parental care alters the egg microbiome of the maritime earwig	1853.01
SRS1572469	SRR3933245	2	SRP079000_seawater metagenome genome sequencing and assembly__	sea water;summer;terrestrial	aquatic;sea	SRP079000	seawater metagenome Genome sequencing and assembly	1852.64
SRS4860442	SRR9176782	1	SRP200079_bath water and soil microorganisms__	bath;soil;water	soil|aquatic	SRP200079	Bath water and soil microorganisms	1849.12
SRS4024609	SRR8167286	1	SRP076591_seawater metagenome targeted loci environmental_af14_hl11_80m_l_r1_	sea water	aquatic;sea	SRP076591	seawater metagenome Targeted loci environmental	1848.07
DRS147710	DRR200007	1	DRP006335_prokaryotes in the coastal waters_1605f12_	coast;marine;sea water;water	aquatic;marine|aquatic;sea	DRP006335	prokaryotes in the coastal waters	1846.3
ERS628563	ERR701436	1	ERP009006_enriched hetertrophic-methantrophic cultures from different soils_mb_b_	enrichment;marine;soil	aquatic|soil	ERP009006	Enriched Hetertrophic-Methantrophic Cultures from Different Soils	1843.36
SRS951135	SRR2048152	1	SRP058974_equatorial pacific ocean targeted loci environmental_eqp 8 (41)_	equator;equatorial;ocean;water	aquatic;ocean	SRP058974	Equatorial Pacific Ocean Targeted loci environmental	1841.08
SRS6460860	SRR11522654	1	SRP255941_microbial community of steam-treated spent growing media for circular use_metabarcoding bacterial substrate community_	steam;treatment		SRP255941	Microbial community of steam-treated spent growing media for circular use	1840.59
SRS6435810	SRR11491118	1	SRP255472_studies of bacterial communities diversity on rhizosphere soil_59dayrs5_	matagenome;rhizosphere;soil	plant|soil	SRP255472	Studies of bacterial communities diversity on rhizosphere soil	1840.03
SRS1505185	SRR3669608	2	SRP076591_seawater metagenome targeted loci environmental__	ocean;sea water	aquatic;ocean|aquatic;sea	SRP076591	seawater metagenome Targeted loci environmental	1837.23
SRS4433150	SRR8662517	1	SRP187389_rhizosphere soil metagenome_c2_	rhizosphere;soil	plant|soil	SRP187389	Rhizosphere soil Metagenome	1836.41
SRS5591815	SRR10367876	1	SRP227517_microbiome of six sections of the gastrointestinal tract of two shorebird species__	gastrointestinal tract;shorebird;tract	animal	SRP227517	Microbiome of six sections of the gastrointestinal tract of two shorebird species	1836.26
SRS4809028	SRR9112301	2	SRP199262_belowground microbial communties from frantoio and picual challenged with verticillium dahliae__	belowground;dahliae;frantoio;picual;verticillium		SRP199262	Belowground microbial communties from Frantoio and Picual challenged with Verticillium dahliae	1835.62
ERS3223849	ERR3219875	1	ERP113051_soil bacteria community response to greywater irrigation_pw_	greywater;irrigation;soil;waste water	soil|aquatic;waste water	ERP113051	Soil bacteria community response to greywater irrigation	1834.62
SRS3718889	SRR7760186	1	SRP158964_rhizosphere soil metagenome of transplanted or non-transplanted_bulk of cf1_	non-transplanted;rhizosphere;soil;transplantation	plant|soil	SRP158964	rhizosphere soil Metagenome of transplanted or non-transplanted	1830.58
SRS4758505	SRR9055491	386	SRP198414_cannabis rhizosphere samples_metagenome or environmental sample from bacteria from cannabis soil_	cannabis;rhizosphere;soil	plant|soil	SRP198414	Cannabis Rhizosphere Samples	1828.1
SRS3152079	SRR6975007	1	SRP139192_chicken gut metagenome raw sequence reads-wens-dj__	bird;gastrointestinal tract;intestine;jejunum;livestock;mucosa;poultry;raw;wens	animal;bird	SRP139192	chicken gut metagenome Raw sequence reads-WENS-DJ	1825.76
SRS4439970	SRR8670552	1	SRP187581_geovide cruise 2014 microbial community structure data_geovide14-248_	None		SRP187581	Geovide cruise 2014 microbial community structure data	1821.2
SRS4433151	SRR8662516	1	SRP187389_rhizosphere soil metagenome_c3_	rhizosphere;soil	plant|soil	SRP187389	Rhizosphere soil Metagenome	1820.91
SRS4758505	SRR9055654	386	SRP198414_cannabis rhizosphere samples_metagenome or environmental sample from bacteria from cannabis soil_	cannabis;rhizosphere;soil	plant|soil	SRP198414	Cannabis Rhizosphere Samples	1820.73
SRS1533684	SRR3883491	1	SRP077678_bioreactor metagenome genome sequencing__	anaerobic;bioreactor		SRP077678	bioreactor metagenome Genome sequencing	1819.17
SRS3178444	SRR7015809	1	SRP140687_soa pensacola beach in situ incubation metagenome__	beach;incubation;sand;sediment;soa	aquatic;sediment	SRP140687	SOA Pensacola Beach in situ incubation Metagenome	1813.84
SRS4758505	SRR9055593	386	SRP198414_cannabis rhizosphere samples_metagenome or environmental sample from bacteria from cannabis soil_	cannabis;rhizosphere;soil	plant|soil	SRP198414	Cannabis Rhizosphere Samples	1800.79
SRS3152498	SRR6975412	1	SRP139193_chicken gut metagenome raw sequence reads-wens-ic__	bird;gastrointestinal tract;ileum;intestine;livestock;mucosa;poultry;raw;wens	animal;bird	SRP139193	chicken gut metagenome Raw sequence reads-WENS-IC	1798.27
SRS5759004	SRR10583165	1	SRP151042_brackish metagenome raw sequence reads__	brackish;raw		SRP151042	Brackish metagenome Raw sequence reads	1797.35
SRS4391938	SRR8607824	1	SRP186566_16s rrna reads of coastal saline soil from dafeng metagenome_70bf_5_	coast;dafeng;fertilization;nutrition;organic;saline;saline soil;soil;supplementation;treatment	soil	SRP186566	16s rRNA reads of coastal saline soil from Dafeng Metagenome	1793.28
SRS1533677	SRR3883484	1	SRP077678_bioreactor metagenome genome sequencing__	anaerobic;bioreactor		SRP077678	bioreactor metagenome Genome sequencing	1790.57
SRS3328102	SRR7199231	1	SRP148678_microbial communities from the rhizosphere of c. edulis and co-occurring native plants._rhizosphere bacterial community from carpobrotus edulis_	co-occurrence;native;plant;rhizosphere;soil	plant|soil	SRP148678	Microbial communities from the rhizosphere of C. edulis and co-occurring native plants.	1790.03
SRS4251983	SRR8442811	40	SRP179442_compost targeted loci environmental_mims environmental/metagenome sample from bacterial community_	compost		SRP179442	Compost Targeted loci environmental	1788.4
SRS2702445	SRR6309381	1	SRP125314_skin microbiome of coral reef fishes__	coral reef;fish;reef;skin;surface	animal;fish	SRP125314	Skin microbiome of coral reef fishes	1784.17
SRS2834644	SRR6471864	6	SRP114822_marine metagenomes metagenome__	marine	aquatic;marine	SRP114822	Marine metagenomes Metagenome	1780.84
SRS2834644	SRR7594471	6	SRP114822_marine metagenomes metagenome__	marine	aquatic;marine	SRP114822	Marine metagenomes Metagenome	1780.81
SRS4433137	SRR8662530	1	SRP187389_rhizosphere soil metagenome_g2_	rhizosphere;soil	plant|soil	SRP187389	Rhizosphere soil Metagenome	1780.69
SRS6307552	SRR11294016	1	SRP252527_prokaryotic microbial community in saline-alkali soil__	alkaline;alkaline-saline;saline;soil	soil	SRP252527	Prokaryotic microbial community in saline-alkali soil	1777.5
SRS919859	SRR1992891	1	SRP057601_global survey of coral (stylophora pistillata and pocillopora verrucosa) and seawater bacteria__	coast;coral;pistillata;pocillopora;sea water;stylophora;tissue;water	aquatic;sea	SRP057601	Global survey of coral (Stylophora pistillata and Pocillopora verrucosa) and seawater bacteria	1774.36
SRS5665119	SRR10466868	2	SRP230233_bd preparation metagenome_bd 504_	healing;imbalance;iron;magnesium;metal;soil;sulfur	soil	SRP230233	BD preparation metagenome	1773.43
SRS4758505	SRR9055564	386	SRP198414_cannabis rhizosphere samples_metagenome or environmental sample from bacteria from cannabis soil_	cannabis;rhizosphere;soil	plant|soil	SRP198414	Cannabis Rhizosphere Samples	1773.05
SRS2834644	SRR7032287	6	SRP114822_marine metagenomes metagenome__	marine	aquatic;marine	SRP114822	Marine metagenomes Metagenome	1771.8
SRS5216820	SRR9903929	1	SRP217444_plastisphere microbial community composition on marine plastic debris_23_nap10_	debris;marine;plastic;plastisphere	aquatic;marine	SRP217444	Plastisphere microbial community composition on marine plastic debris	1769.93
ERS4384156	ERR3987823	1	ERP120550_effect of dispersants and biosurfactants on crude oil biodegradation and microbial ecology_sea water metagenome_	biosurfactants;coast;degradation;dispersion;hydrocarbon;oil;sea water	aquatic;sea	ERP120550	Effect of dispersants and biosurfactants on crude oil biodegradation and microbial ecology	1764.78
SRS590899	SRR1228771	1	SRP041088_marine beach sand targeted locus (loci)__	beach;marine;sand	aquatic;marine	SRP041088	Marine beach sand Targeted Locus (Loci)	1764.39
ERS4384054	ERR3987721	1	ERP120550_effect of dispersants and biosurfactants on crude oil biodegradation and microbial ecology_sea water metagenome_	biosurfactants;coast;degradation;dispersion;hydrocarbon;oil;sea water	aquatic;sea	ERP120550	Effect of dispersants and biosurfactants on crude oil biodegradation and microbial ecology	1764.24
DRS147706	DRR200003	1	DRP006335_prokaryotes in the coastal waters_1605f6_	coast;marine;sea water;water	aquatic;marine|aquatic;sea	DRP006335	prokaryotes in the coastal waters	1762.9
SRS7677431	SRR13014419	1	SRP291870_phaseolus vulgaris genome sequencing and assembly_bacteria_	None		SRP291870	Phaseolus vulgaris Genome sequencing and assembly	1761.18
SRS5369981	SRR10095634	1	SRP077988_uncultured prokaryote targeted locus (loci)_carrier 50m biomass day 123-2_	aerobic		SRP077988	uncultured prokaryote Targeted Locus (Loci)	1760.69
SRS3718847	SRR7760233	1	SRP158964_rhizosphere soil metagenome of transplanted or non-transplanted_rhizosphere of non-transplanted cf3_	non-transplanted;rhizosphere;soil;transplantation	plant|soil	SRP158964	rhizosphere soil Metagenome of transplanted or non-transplanted	1757.61
SRS4440168	SRR8670355	1	SRP187581_geovide cruise 2014 microbial community structure data_geovide14-330_	None		SRP187581	Geovide cruise 2014 microbial community structure data	1748.84
SRS3021486	SRR6808756	1	SRP134000_soda lime metagenome targeted loci environmental_desalted lime collected from repository pond, 0.5 m depth, 2_	anthropogenic;desalted;pond;soda;terrestrial		SRP134000	soda lime metagenome Targeted loci environmental	1747.91
ERS489729	ERR599371	2	ERP003708_shotgun sequencing of tara oceans dna samples corresponding to size fractions for dna viruses_tara_20100626t0713z_056_event_cast_b5_m_(1000 m)_virus_nuc-fe_w<-0.22_tara_r100000365_	acid;bottle;latituden;liquid;longitudee;marine;mesopelagic zone;niskin;nitrogen;ocean;plankton;saline;sbe;size-fractionated;storage;virus;water;zone	aquatic;marine|aquatic;ocean	ERP003708	Shotgun Sequencing of Tara Oceans DNA samples corresponding to size fractions for DNA viruses	1744.38
DRS147707	DRR200004	1	DRP006335_prokaryotes in the coastal waters_1605f7_	coast;marine;sea water;water	aquatic;marine|aquatic;sea	DRP006335	prokaryotes in the coastal waters	1743.4
SRS4391922	SRR8607840	1	SRP186566_16s rrna reads of coastal saline soil from dafeng metagenome_100bf_5_	coast;dafeng;fertilization;organic;saline;saline soil;soil;treatment	soil	SRP186566	16s rRNA reads of coastal saline soil from Dafeng Metagenome	1741.97
SRS4212818	SRR8398913	1	SRP175454_lake microbiome__	lake	aquatic;lake	SRP175454	Lake Microbiome	1740.4
SRS4198458	SRR8382461	1	SRP174975_polysaccharide contributes to the enrichment of antibiotic resistance genes in mariculture_prawn+jellyfish+clam 2_	antibiotic;antibiotics (resistance);aquaculture;enrichment;mariculture;polysaccharide;prawn+jellyfish+clam		SRP174975	Polysaccharide contributes to the enrichment of antibiotic resistance genes in mariculture	1738.32
ERS4384218	ERR3987885	1	ERP120550_effect of dispersants and biosurfactants on crude oil biodegradation and microbial ecology_sea water metagenome_	biosurfactants;coast;degradation;dispersion;hydrocarbon;oil;sea water	aquatic;sea	ERP120550	Effect of dispersants and biosurfactants on crude oil biodegradation and microbial ecology	1732.73
SRS5103764	SRR9691047	1	SRP214753_metagenomic studies on wetland soil in china__	soil;wetland	soil	SRP214753	Metagenomic studies on wetland soil in China	1731.49
ERS2309408	ERR2433142	1	ERP107601_microbial communities present in constructed wetlands microcosms used to remove veterinary antibiotics from livestock wastewater._constructed wetland soil_	animal;antibiotic;artificial;contructed;livestock;microcosm;removal;soil;waste water;wetland	animal|soil|aquatic;waste water	ERP107601	Microbial communities present in constructed wetlands microcosms used to remove veterinary antibiotics from livestock wastewater.	1731.26
SRS6435807	SRR11491121	1	SRP255472_studies of bacterial communities diversity on rhizosphere soil_59dayrs3_	matagenome;rhizosphere;soil	plant|soil	SRP255472	Studies of bacterial communities diversity on rhizosphere soil	1726.44
SRS4440063	SRR8670459	1	SRP187581_geovide cruise 2014 microbial community structure data_geovide14-185_	None		SRP187581	Geovide cruise 2014 microbial community structure data	1722.09
SRS3178389	SRR7015862	1	SRP140687_soa pensacola beach in situ incubation metagenome__	beach;incubation;sand;sediment;soa	aquatic;sediment	SRP140687	SOA Pensacola Beach in situ incubation Metagenome	1720.18
SRS7210631	SRR12461407	1	SRP277792_saline soils raw sequence reads_salinized soil_	raw;saline;salinized;soil	soil	SRP277792	Saline soils Raw sequence reads	1716.51
SRS1165778	SRR2919112	1	SRP066270_pensacola beach 16s amplicon sequences raw sequence reads__	aerobic;beach;raw;sand		SRP066270	Pensacola Beach 16S Amplicon Sequences Raw sequence reads	1710.64
SRS346707	SRR515345	2	SRP013874_microbial diversity and potential pathogens in ornamental fish aquarium water_vs-454-mbl:source:a1_	aquarium;fish;pathogens;water	animal|aquatic	SRP013874	Microbial Diversity and Potential Pathogens in Ornamental Fish Aquarium Water	1710.13
SRS5927163	SRR10811343	1	SRP239219_the changes in the indigenous bacterial community_bioaugmentation day60_	augmentation;indigenous		SRP239219	The changes in the indigenous bacterial community	1708.97
SRS4439981	SRR8670541	1	SRP187581_geovide cruise 2014 microbial community structure data_geovide14-162_	None		SRP187581	Geovide cruise 2014 microbial community structure data	1707.97
SRS3021490	SRR6808753	1	SRP134000_soda lime metagenome targeted loci environmental_desalted lime collected from repository pond, 1 m depth, 3_	anthropogenic;desalted;pond;soda;terrestrial		SRP134000	soda lime metagenome Targeted loci environmental	1705.76
SRS6375782	SRR11413800	1	SRP253999_fish gut microbiome 16s rrna gene sequencing__	fish;gastrointestinal tract	animal;fish	SRP253999	Fish gut microbiome 16S rRNA gene sequencing	1704.13
SRS3340097	SRR7219118	1	SRP148985_marine rna virus diversity tropics to poles_blinkb_10_	marine;pole;tropical;virus;water	aquatic;marine	SRP148985	Marine RNA virus diversity tropics to poles	1700.68
SRS1609118	SRR4004440	4	SRP081003_plant conditioning of the rhizopshere bacteriome__	conditioning;plant;rhizopshere;soil	plant|soil	SRP081003	Plant conditioning of the rhizopshere bacteriome	1698.83
SRS3604474	SRR7614862	1	SRP151078_response of salamander skin microbiota to pathogen invasion_skin.swab.of.wild.healthy.salamandra.salamandra_	healthy;invasion;pathogenicity;salamander;salamandra;skin;wild	animal	SRP151078	response of salamander skin microbiota to pathogen invasion	1696.93
SRS4391925	SRR8607837	1	SRP186566_16s rrna reads of coastal saline soil from dafeng metagenome_100bf_2_	coast;dafeng;fertilization;organic;saline;saline soil;soil;treatment	soil	SRP186566	16s rRNA reads of coastal saline soil from Dafeng Metagenome	1696.01
SRS1572460	SRR3933237	2	SRP079000_seawater metagenome genome sequencing and assembly__	sea water;summer	aquatic;sea	SRP079000	seawater metagenome Genome sequencing and assembly	1694.47
SRS6435805	SRR11491123	1	SRP255472_studies of bacterial communities diversity on rhizosphere soil_59dayrs1_	matagenome;rhizosphere;soil	plant|soil	SRP255472	Studies of bacterial communities diversity on rhizosphere soil	1691.92
SRS4440125	SRR8670397	1	SRP187581_geovide cruise 2014 microbial community structure data_geovide14-114_	None		SRP187581	Geovide cruise 2014 microbial community structure data	1691.44
SRS3286070	SRR7148807	1	SRP145391_salinity versus microbial alpha diversity__	anaerobic;salinity		SRP145391	Salinity versus microbial alpha diversity	1688.5
ERS2309409	ERR2433143	1	ERP107601_microbial communities present in constructed wetlands microcosms used to remove veterinary antibiotics from livestock wastewater._constructed wetland soil_	animal;antibiotic;artificial;contructed;livestock;microcosm;removal;soil;waste water;wetland	animal|soil|aquatic;waste water	ERP107601	Microbial communities present in constructed wetlands microcosms used to remove veterinary antibiotics from livestock wastewater.	1680.02
SRS3623026	SRR7638779	1	SRP156200_args-osp: online searching platform for antibiotic resistance genes in metagenomic database and bacterial whole genome database__	antibiotic;antibiotics (resistance);online		SRP156200	ARGs-OSP: Online searching platform for antibiotic resistance genes in metagenomic database and bacterial whole genome database	1676.36
SRS4081553	SRR8248272	2	SRP170941_raw sequence reads of bacterial assemblages on pe, ps, wood, natural particles and free-living bacterioplankton in the baltic sea__	bacterioplankton;baltic;free-living;plankton;raw;sea;wood	aquatic;sea|plant;wood	SRP170941	Raw sequence reads of bacterial assemblages on PE, PS, wood, natural particles and free-living bacterioplankton in the Baltic Sea	1672.59
ERS1307964	ERR2762100	2	ERP010882_shotgun sequencing of tara oceans polar circle dna samples corresponding to size fractions for small dna viruses._tara_20130525t0907z_155_event_pump_dcm_(40m)_seq-(fecl3)_w<0.22_r110002012_	alcohol;bleach;clean;concentration;container;dichloromethane;discrete;doi;ethanol;filtration;gpwp;holders;incubation;limnic;marine;micrometre-pore-size;micrometres-pore-size;mix;mm-diameter;nitril;ocean;oob;peristaltic;photic zone;plankton;polar;polycarbonate;polyethersulfone;polymer;pore;precipitation;pressure;pump;refrigerated;room;solution;sterile;storage;temperature;treatment;tube;tubing;twee…	aquatic;marine|aquatic;ocean	ERP010882	Shotgun Sequencing of Tara Oceans Polar Circle DNA samples corresponding to size fractions for small DNA viruses.	1672.43
SRS4656611	SRR8937756	147	SRP193329_soil metagenome raw sequence reads_metagenome or environmental sample from soil metagenome_	raw;soil	soil	SRP193329	soil metagenome Raw sequence reads	1671.97
SRS6049552	SRR10949253	4	SRP243886_amplicon sequence of 16srrna from compost bedding materials__	bed;compost		SRP243886	Amplicon sequence of 16SrRNA from compost bedding materials	1671.25
SRS6460870	SRR11522643	1	SRP255941_microbial community of steam-treated spent growing media for circular use_metabarcoding bacterial substrate community_	steam;treatment		SRP255941	Microbial community of steam-treated spent growing media for circular use	1669.21
SRS4433146	SRR8662521	1	SRP187389_rhizosphere soil metagenome_r1_	rhizosphere;soil	plant|soil	SRP187389	Rhizosphere soil Metagenome	1668.72
SRS5369998	SRR10095617	1	SRP077988_uncultured prokaryote targeted locus (loci)_reactor 1 effluent day 271_	aerobic;effluent		SRP077988	uncultured prokaryote Targeted Locus (Loci)	1668.07
SRS2428075	SRR5930112	1	SRP115328_soil microbiomes associated with verticillium wilt suppressive broccoli and chitin amendments are enriched with potential biocontrol agentseal amendments on prokaryote soil microbiomes_broccoli+crabmeal-amended soil b_	amendment;association;biocontrol;chitin;enrichment;soil;verticillium;wilt	soil	SRP115328	Soil Microbiomes Associated with Verticillium Wilt Suppressive Broccoli and Chitin Amendments are Enriched with Potential Biocontrol Agentseal amendments on prokaryote soil microbiomes	1667.5
SRS6585186	SRR11671685	1	SRP259661_parental care alters the egg microbiome of the maritime earwig__	egg;marine;parent	aquatic;marine	SRP259661	Parental care alters the egg microbiome of the maritime earwig	1665.61
SRS4758505	SRR9055591	386	SRP198414_cannabis rhizosphere samples_metagenome or environmental sample from bacteria from cannabis soil_	cannabis;rhizosphere;soil	plant|soil	SRP198414	Cannabis Rhizosphere Samples	1662.77
SRS6460871	SRR11522642	1	SRP255941_microbial community of steam-treated spent growing media for circular use_metabarcoding bacterial substrate community_	steam;treatment		SRP255941	Microbial community of steam-treated spent growing media for circular use	1661.9
ERS476127	ERR526997	1	ERP005957_ecology of soil bacterial active community under tww irrigation in an olive orchard_rrna_gene_spring_tww_	activity;bulk soil;crop;dat;irrigation;olive;orchard;plant;soil;spring;tree	plant|soil|aquatic;river	ERP005957	Ecology of soil bacterial active community under TWW irrigation in an Olive orchard	1661.27
SRS6499143	SRR11566701	1	SRP257222_mud crab hemolymph microbiota__	clay;crab;haemolymph;mud;silt;soil	soil	SRP257222	Mud crab hemolymph microbiota	1660.59
SRS3021485	SRR6808758	1	SRP134000_soda lime metagenome targeted loci environmental_desalted lime collected from repository pond, 1 m depth, 1_	anthropogenic;desalted;pond;soda;terrestrial		SRP134000	soda lime metagenome Targeted loci environmental	1648.74
SRS7157272	SRR12400570	1	SRP276390_sbrs activated sludge sample raw sequence reads_f_	activated sludge;aerobic;raw;sludge	aquatic;waste water	SRP276390	SBRs activated sludge sample Raw sequence reads	1643.95
SRS5370001	SRR10095614	1	SRP077988_uncultured prokaryote targeted locus (loci)_reactor 1 effluent day 284_	aerobic;effluent		SRP077988	uncultured prokaryote Targeted Locus (Loci)	1642.74
SRS5369995	SRR10095620	1	SRP077988_uncultured prokaryote targeted locus (loci)_reactor 2 influent day 231_	aerobic		SRP077988	uncultured prokaryote Targeted Locus (Loci)	1638.64
SRS5759028	SRR10583141	1	SRP151042_brackish metagenome raw sequence reads__	brackish;raw		SRP151042	Brackish metagenome Raw sequence reads	1637.52
ERS717836	ERR874216	1	ERP010414_microbial community dynamics in industrial algae production systems_fulbright_biofuels_	algae;bioenergy;biofuel;bioreactor;industry;limnic;production	aquatic	ERP010414	Microbial community dynamics in industrial algae production systems	1636.23
ERS4382420	ERR4016315	3	ERP120501_microbial community dynamics of a polyester film-degrading marine enrichment culture_biofilm-fraction_	biofilm;degradation;enrichment;marine;polyester	aquatic;marine	ERP120501	Microbial community dynamics of a polyester film-degrading marine enrichment culture	1631.94
SRS4391926	SRR8607836	1	SRP186566_16s rrna reads of coastal saline soil from dafeng metagenome_100bf_1_	coast;dafeng;fertilization;organic;saline;saline soil;soil;treatment	soil	SRP186566	16s rRNA reads of coastal saline soil from Dafeng Metagenome	1626.73
ERS4414904	ERR4010632	1	ERP121015_impact of synthetic silver nanoparticles on microbial community structure and function of vertical and horizontal subsurface flow wastewater treatment system_day0 hf6_	anthropogenic;artificial;biofilm;biofiltration;filtration;flow;metal;nanoparticle;silver;sub-surface;synthesis;treatment;waste water	aquatic;waste water	ERP121015	Impact of synthetic silver nanoparticles on microbial community structure and function of vertical and horizontal subsurface flow wastewater treatment system	1625.24
SRS4433138	SRR8662529	1	SRP187389_rhizosphere soil metagenome_g3_	rhizosphere;soil	plant|soil	SRP187389	Rhizosphere soil Metagenome	1622.39
ERS2102051	ERR2259862	1	ERP106314_prairie dog soils_prairie_dog_burrow_soil_	burrow;dog;grassland;prairie;soil;temperate	animal;dog|soil;field	ERP106314	Prairie dog soils	1615.87
SRS3178440	SRR7015807	1	SRP140687_soa pensacola beach in situ incubation metagenome__	beach;incubation;sand;sediment;soa	aquatic;sediment	SRP140687	SOA Pensacola Beach in situ incubation Metagenome	1613.32
ERS4799761	ERR4314915	1	ERP122682_reconstructing marine plankton food web interactions using dna metabarcoding_16s rrna gene sequences associated with temora longicornis_	artificial;association;food;longicornis;marine;pelagic zone;photic zone;plankton;temora;water;zone	aquatic;marine|aquatic;sea	ERP122682	Reconstructing marine plankton food web interactions using DNA metabarcoding	1612.24
DRS038584	DRR072422	1	DRP003399_microbiome of anaerobic digesters in municipal wastewater treatment plants_hkst6_	aerobic;ammonia;anammox;digestion;plant;sludge;treatment;waste water;water	plant|aquatic;waste water	DRP003399	Microbiome of anaerobic digesters in municipal wastewater treatment plants	1612.19
SRS7632714	SRR12964762	1	SRP290813_caper processing wastewater diversity__	waste water	aquatic;waste water	SRP290813	caper processing wastewater diversity	1612.17
SRS4391923	SRR8607839	1	SRP186566_16s rrna reads of coastal saline soil from dafeng metagenome_100bf_4_	coast;dafeng;fertilization;organic;saline;saline soil;soil;treatment	soil	SRP186566	16s rRNA reads of coastal saline soil from Dafeng Metagenome	1610.38
SRS4433143	SRR8662524	1	SRP187389_rhizosphere soil metagenome_z2_	rhizosphere;soil	plant|soil	SRP187389	Rhizosphere soil Metagenome	1610.09
SRS6585183	SRR11671688	1	SRP259661_parental care alters the egg microbiome of the maritime earwig__	egg;marine;parent	aquatic;marine	SRP259661	Parental care alters the egg microbiome of the maritime earwig	1608.36
SRS3328167	SRR7199167	1	SRP148678_microbial communities from the rhizosphere of c. edulis and co-occurring native plants._rhizosphere bacterial community from carpobrotus edulis_	co-occurrence;native;plant;rhizosphere;soil	plant|soil	SRP148678	Microbial communities from the rhizosphere of C. edulis and co-occurring native plants.	1607.52
SRS3178413	SRR7015838	1	SRP140687_soa pensacola beach in situ incubation metagenome__	beach;incubation;sand;sediment;soa	aquatic;sediment	SRP140687	SOA Pensacola Beach in situ incubation Metagenome	1604.7
SRS6195428	SRR11142651	1	SRP250328_coral-assiciated bacterial 16s amplicons from the chagos islands_chpd5_bieg07_	acuta;coral;pale		SRP250328	Coral-Assiciated Bacterial 16S Amplicons from the Chagos Islands	1602.76
SRS3340534	SRR7219535	1	SRP148994_effects of probiotics on common snook microbiota-trial 1_larvae-h14_	dph;larva;larvae-h;microbiota-trial;probiotic;snook;water	aquatic	SRP148994	Effects of probiotics on common snook microbiota-Trial 1	1602.38
SRS7157276	SRR12400565	1	SRP276390_sbrs activated sludge sample raw sequence reads_f_	activated sludge;aerobic;raw;sludge	aquatic;waste water	SRP276390	SBRs activated sludge sample Raw sequence reads	1598.05
SRS2059266	SRR5359712	1	SRP102158_bacterial 16s rrna amplicon in coral acropora muricata__	acropora;buttress;coral;coral reef;reef;water;zone	aquatic	SRP102158	Bacterial 16S rRNA amplicon in coral Acropora muricata	1591.51
SRS590896	SRR1228768	1	SRP041088_marine beach sand targeted locus (loci)__	beach;marine;sand	aquatic;marine	SRP041088	Marine beach sand Targeted Locus (Loci)	1587.12
ERS492487	ERR868365	3	ERP018626_diplonemids are the most diverse planktonic eukaryotes in the world ocean_tara_20110615t1845z_112_combined-events_cast_mb_m_(696 m)_prot_nuc-rna(100l)_w0.8-3_tara_n000001846_	acid;bottle;diplonemids;latituden;liquid;longitudee;marine;mesopelagic zone;niskin;nitrogen;ocean;plankton;protist;sbe;size-fractionated;storage;unicellular;water;zone	aquatic;marine|aquatic;ocean	ERP006157;ERP018626;ERP003628	Amplicon sequencing of Tara Oceans DNA samples corresponding to size fractions for protists.;Diplonemids are the most diverse planktonic eukaryotes in the world ocean;Shotgun Sequencing of Tara Oceans DNA samples corresponding to size fractions for protist	1585.72
SRS3151903	SRR6975184	1	SRP139192_chicken gut metagenome raw sequence reads-wens-dj__	bird;gastrointestinal tract;intestine;jejunum;livestock;mucosa;poultry;raw;wens	animal;bird	SRP139192	chicken gut metagenome Raw sequence reads-WENS-DJ	1582.21
SRS4543489	SRR8792689	1	SRP189604_metabolic pathways information during high-solid anaerobic digestion process and aerobic composting with dewatered sludge growth or species succession on soil doc_t2_40d_	aerobic;ammonia;anammox;compost;dewatered;digestion;high;high-solid;sludge;soil	aquatic|soil	SRP189604	Metabolic pathways information during high-solid anaerobic digestion process and aerobic composting with dewatered sludge Growth or Species Succession on Soil DOC	1580.65
SRS6435811	SRR11491117	1	SRP255472_studies of bacterial communities diversity on rhizosphere soil_59dayrs6_	matagenome;rhizosphere;soil	plant|soil	SRP255472	Studies of bacterial communities diversity on rhizosphere soil	1580.45
SRS2978213	SRR6747748	1	SRP133034_activated sludge metagenome raw sequence reads__	activated sludge;aerobic;raw;sludge	aquatic;waste water	SRP133034	activated sludge metagenome Raw sequence reads	1579.62
SRS4433149	SRR8662518	1	SRP187389_rhizosphere soil metagenome_q3_	rhizosphere;soil	plant|soil	SRP187389	Rhizosphere soil Metagenome	1579.17
SRS919860	SRR1992890	1	SRP057601_global survey of coral (stylophora pistillata and pocillopora verrucosa) and seawater bacteria__	coast;coral;pistillata;pocillopora;sea water;stylophora;tissue;water	aquatic;sea	SRP057601	Global survey of coral (Stylophora pistillata and Pocillopora verrucosa) and seawater bacteria	1574.52
SRS4439951	SRR8670233	1	SRP187581_geovide cruise 2014 microbial community structure data_geovide14-99_	None		SRP187581	Geovide cruise 2014 microbial community structure data	1571.5
ERS1834046	ERR2043304	1	ERP024249_soil bacterial diversity is associated with human population density in urban greenspaces_89_1_	association;city;grass;human;soil;turf;turf-grass	animal|soil	ERP024249	Soil bacterial diversity is associated with human population density in urban greenspaces	1571.02
SRS6582568	SRR11668885	6	SRP259567_marine hydrocarbon-degrading bacteria breakdown poly(ethylene terephthalate) (pet)__	degradation;hydrocarbon;marine;pet;polyethylene;terephthalate	aquatic;marine	SRP259567	Marine hydrocarbon-degrading bacteria breakdown poly(ethylene terephthalate) (PET)	1570.37
SRS2978234	SRR6747728	1	SRP133034_activated sludge metagenome raw sequence reads__	activated sludge;aerobic;raw;sludge	aquatic;waste water	SRP133034	activated sludge metagenome Raw sequence reads	1569.29
SRS2280772	SRR5678940	1	SRP109087_farm metagenomes conventional and organic__	conventional;farm;organic	soil;farm	SRP109087	Farm metagenomes conventional and organic	1568.56
ERS488558	ERR594401	2	ERP003708_shotgun sequencing of tara oceans dna samples corresponding to size fractions for dna viruses_tara_20100109t0715z_031_event_pump_p_s_(5 m)_virus_nuc-fe_w<-0.22_tara_a100001392_	acid;high;latituden;liquid;longitudee;marine;nitrogen;ocean;peristaltic;plankton;pump;saline;size-fractionated;storage;surface;virus;water	aquatic;marine|aquatic;ocean	ERP003708	Shotgun Sequencing of Tara Oceans DNA samples corresponding to size fractions for DNA viruses	1566.89
SRS4758505	SRR9055646	386	SRP198414_cannabis rhizosphere samples_metagenome or environmental sample from bacteria from cannabis soil_	cannabis;rhizosphere;soil	plant|soil	SRP198414	Cannabis Rhizosphere Samples	1563.16
SRS3152630	SRR6975282	1	SRP139193_chicken gut metagenome raw sequence reads-wens-ic__	bird;gastrointestinal tract;ileum;intestine;livestock;mucosa;poultry;raw;wens	animal;bird	SRP139193	chicken gut metagenome Raw sequence reads-WENS-IC	1561.78
ERS1079452	ERR1307373	1	ERP014530_the native microbiome of the nematode caenorhabditis elegans: gateway to a new host-microbiome model: natural microbiome data_d2056_10_	association;host;native;nematode		ERP014530	The native microbiome of the nematode Caenorhabditis elegans: Gateway to a new host-microbiome model: Natural Microbiome Data	1559.25
SRS4656611	SRR8937758	147	SRP193329_soil metagenome raw sequence reads_metagenome or environmental sample from soil metagenome_	raw;soil	soil	SRP193329	soil metagenome Raw sequence reads	1559.25
ERS1307938	ERR2762102	2	ERP010882_shotgun sequencing of tara oceans polar circle dna samples corresponding to size fractions for small dna viruses._tara_20130524t1315z_155_combined-events_cast_mes_(751m)_seq-(fecl3)_w<0.22_r110002020_	alcohol;aphotic zone;bleach;clean;concentration;container;discrete;doi;ethanol;filtration;gpwp;holders;incubation;limnic;mesopelagic zone;micrometre-pore-size;micrometres-pore-size;mm-diameter;nitril;ocean;oob;peristaltic;plankton;polar;polycarbonate;polyethersulfone;polymer;pore;precipitation;pressure;pump;refrigerated;room;solution;sterile;storage;temperature;treatment;tube;tubing;tweezers;wash…	aquatic;ocean	ERP010882	Shotgun Sequencing of Tara Oceans Polar Circle DNA samples corresponding to size fractions for small DNA viruses.	1558.77
SRS4863268	SRR9180127	1	SRP200151_environmental sample sequencing_coral-associated bacteria_	association;coral		SRP200151	environmental sample sequencing	1552.21
SRS3995290	SRR8132626	1	SRP167176_soil microbial distribution__	soil	soil	SRP167176	Soil microbial distribution	1552.15
SRS6663257	SRR11794484	1	SRP261770_marine bacterial environmental sample__	marine	aquatic;marine	SRP261770	marine bacterial environmental sample	1551.73
ERS2539816	ERR2639172	1	ERP109198_16s rdna genes from different size-fraction across vertical profiles in the global ocean sampled during the malaspina 2010 expedition_m68_	marine;ocean;salt;size-fraction;water	aquatic;marine|aquatic;ocean	ERP109198	16S rDNA genes from different size-fraction across vertical profiles in the global ocean sampled during the Malaspina 2010 expedition	1542.52
SRS7841224	SRR13208759	1	SRP296808_agricultural soil management practice impacts on the sorghum microbiome - 16s rrna amplicon data__	agricultural;plant;soil;sorghum	soil|plant	SRP296808	Agricultural Soil Management Practice Impacts on the Sorghum Microbiome - 16S rRNA Amplicon Data	1541.89
SRS4080909	SRR8247298	1	SRP170924_soil metagenome raw sequence reads__	raw;soil	soil	SRP170924	Soil metagenome raw sequence reads	1539.58
SRS3718882	SRR7760200	1	SRP158964_rhizosphere soil metagenome of transplanted or non-transplanted_rhizoplane of of2_	non-transplanted;rhizosphere;root;soil;transplantation	plant|soil	SRP158964	rhizosphere soil Metagenome of transplanted or non-transplanted	1539.29
SRS1533672	SRR3883480	1	SRP077678_bioreactor metagenome genome sequencing__	bioreactor;facultative anaerobe		SRP077678	bioreactor metagenome Genome sequencing	1538.73
SRS7632716	SRR12964760	1	SRP290813_caper processing wastewater diversity__	waste water	aquatic;waste water	SRP290813	caper processing wastewater diversity	1535.76
SRS3178423	SRR7015825	1	SRP140687_soa pensacola beach in situ incubation metagenome__	beach;incubation;sand;sediment;soa	aquatic;sediment	SRP140687	SOA Pensacola Beach in situ incubation Metagenome	1526.98
SRS2442568	SRR5948558	1	SRP115822_georgia aquarium sulfur denitrification reactor_sulfur m 2.0_	aquarium;denitrification;sulfur		SRP115822	Georgia Aquarium Sulfur Denitrification Reactor	1526.43
ERS4414912	ERR4010640	1	ERP121015_impact of synthetic silver nanoparticles on microbial community structure and function of vertical and horizontal subsurface flow wastewater treatment system_day35 hf2_	anthropogenic;artificial;biofilm;biofiltration;filtration;flow;metal;nanoparticle;silver;sub-surface;synthesis;treatment;waste water	aquatic;waste water	ERP121015	Impact of synthetic silver nanoparticles on microbial community structure and function of vertical and horizontal subsurface flow wastewater treatment system	1526.41
SRS1609125	SRR4004386	4	SRP081003_plant conditioning of the rhizopshere bacteriome__	conditioning;plant;rhizopshere;soil	plant|soil	SRP081003	Plant conditioning of the rhizopshere bacteriome	1524.34
SRS919803	SRR1992947	1	SRP057601_global survey of coral (stylophora pistillata and pocillopora verrucosa) and seawater bacteria__	coast;coral;pistillata;pocillopora;sea water;stylophora;tissue;water	aquatic;sea	SRP057601	Global survey of coral (Stylophora pistillata and Pocillopora verrucosa) and seawater bacteria	1523.19
SRS1609125	SRR4004429	4	SRP081003_plant conditioning of the rhizopshere bacteriome__	conditioning;plant;rhizopshere;soil	plant|soil	SRP081003	Plant conditioning of the rhizopshere bacteriome	1520.48
SRS7773612	SRR13122792	1	SRP293755_community and function of ocean bacteria,protis,and diatoms_metagenome_	diatom;ocean	aquatic;ocean	SRP293755	community and function of ocean bacteria,protis,and diatoms	1517.97
SRS1609124	SRR4004426	4	SRP081003_plant conditioning of the rhizopshere bacteriome__	conditioning;plant;rhizopshere;soil	plant|soil	SRP081003	Plant conditioning of the rhizopshere bacteriome	1514.96
SRS4808972	SRR9112412	2	SRP199262_belowground microbial communties from frantoio and picual challenged with verticillium dahliae__	belowground;dahliae;frantoio;picual;verticillium		SRP199262	Belowground microbial communties from Frantoio and Picual challenged with Verticillium dahliae	1512.03
ERS218571	ERR234296	1	ERP002292_microbiota of short-tailed shearwater chicks_shearwater chick microbiota_	association;bird;feces;gastrointestinal tract;host;livestock;poultry	animal;bird	ERP002292	Microbiota of Short-tailed Shearwater Chicks	1511.03
SRS6610801	SRR11729900	1	SRP260497_sewage microbial communities from wwtp in marseille, france - spike2 metagenome_sewage microbial communities from wwtp in marseille, france - spike2_	sewage;waste water	aquatic;waste water	SRP260497	Sewage microbial communities from WWTP in Marseille, France - spike2 metagenome	1511.02
SRS1746043	SRR4423340	1	SRP091553_microbiota of little penguins and short-tailed shearwaters during development_short-tailed shearwater week 8_	penguin;shearwaters		SRP091553	Microbiota of Little Penguins and Short-Tailed Shearwaters during Development	1510.8
ERS1429418	ERR1717799	1	ERP018630_16s compositional metagenomic data from raw milk and environmental samples_dairybiota source_	dairy food;milk;raw		ERP018630	16s compositional metagenomic data from raw milk and environmental samples	1510.24
SRS3321890	SRR7189377	1	SRP148561_microbial communities in peatlands treating mining-affected waters_8.1_	mine;mining-affected;peat;peatland;soil;tpa;treatment;water	soil|aquatic	SRP148561	Microbial communities in peatlands treating mining-affected waters	1506.84
SRS1568390	SRR3928239	2	SRP078779_seawater metagenome raw sequence reads_388 meter from land no treated_	facultative anaerobe;land;raw;sea water;treatment	aquatic;sea	SRP078779	seawater metagenome Raw sequence reads	1505.58
SRS4656611	SRR8937759	147	SRP193329_soil metagenome raw sequence reads_metagenome or environmental sample from soil metagenome_	raw;soil	soil	SRP193329	soil metagenome Raw sequence reads	1502.78
SRS1505195	SRR3669420	2	SRP076591_seawater metagenome targeted loci environmental__	ocean;sea water	aquatic;ocean|aquatic;sea	SRP076591	seawater metagenome Targeted loci environmental	1498.81
SRS4433144	SRR8662523	1	SRP187389_rhizosphere soil metagenome_z3_	rhizosphere;soil	plant|soil	SRP187389	Rhizosphere soil Metagenome	1498.64
SRS3589897	SRR7585333	1	SRP154947_the diversity of coastal wetland root environment. raw sequence reads__	coast;raw;root;wetland	plant;rhizosphere	SRP154947	the diversity of coastal wetland root environment. Raw sequence reads	1498.03
ERS4338343	ERR3938040	1	ERP120105_mg_baby timeseries_development ecology of the human microbiome-longitudinal study_	association;baby;city;human;human-associated;human-skin;sebum;skin	animal;human	ERP120105	MG_baby timeseries	1496.45
SRS3821898	SRR7904085	1	SRP162631_anaerobic ammonium oxidation (anammox) reactors genome sequencing and assembly_comparative genomics: marinewater anammox reactor (2 month)_	ammonia;anammox;marinewater		SRP162631	anaerobic ammonium oxidation (anammox) reactors Genome sequencing and assembly	1496.19
SRS4198457	SRR8382462	1	SRP174975_polysaccharide contributes to the enrichment of antibiotic resistance genes in mariculture_prawn+jellyfish+clam 3_	antibiotic;antibiotics (resistance);aquaculture;enrichment;mariculture;polysaccharide;prawn+jellyfish+clam		SRP174975	Polysaccharide contributes to the enrichment of antibiotic resistance genes in mariculture	1494.98
SRS7206668	SRR12457332	1	SRP277599_casing soil and mushroom cap microbiome during blotch outbreaks in mushroom cultivation: 16s data__	casing;cultivation;fungus;mushroom;outbreaks;soil	soil	SRP277599	Casing soil microbiome mediates suppression of bacterial blotch of mushrooms during consecutive cultivation cycles: 16S data	1489.89
ERS3379050	ERR3289127	1	ERP114935_cortisol stress response is linked to changes in the diversity and structure of the atlantic salmon faecal microbiome_s_61_	feces;salmon;stress	animal	ERP114935	Cortisol stress response is linked to changes in the diversity and structure of the Atlantic salmon faecal microbiome	1489.17
SRS7157278	SRR12400564	1	SRP276390_sbrs activated sludge sample raw sequence reads_f_	activated sludge;aerobic;raw;sludge	aquatic;waste water	SRP276390	SBRs activated sludge sample Raw sequence reads	1487.97
SRS1329539	SRR3213094	1	SRP071330_entomophilic nematodes inhabit beetles with distinct microbiomes_scarab beetle_	anthropogenic;beetle;city;ecto;endomicrobiome;garden;nematode;scarab		SRP071330	Entomophilic Nematodes Inhabit Beetles with Distinct Microbiomes	1487.24
SRS2834597	SRR6471961	6	SRP114822_marine metagenomes metagenome__	marine	aquatic;marine	SRP114822	Marine metagenomes Metagenome	1485.66
SRS2834597	SRR7032486	6	SRP114822_marine metagenomes metagenome__	marine	aquatic;marine	SRP114822	Marine metagenomes Metagenome	1485.62
SRS2834597	SRR7594620	6	SRP114822_marine metagenomes metagenome__	marine	aquatic;marine	SRP114822	Marine metagenomes Metagenome	1485.62
SRS7206951	SRR12457516	1	SRP277599_casing soil and mushroom cap microbiome during blotch outbreaks in mushroom cultivation: 16s data__	casing;cultivation;fungus;mushroom;outbreaks;peat;soil	soil	SRP277599	Casing soil microbiome mediates suppression of bacterial blotch of mushrooms during consecutive cultivation cycles: 16S data	1482.38
ERS1867752	ERR2093215	1	ERP023485_dietary and developmental shifts in butterfly-associated bacterial communities_papilio polytes(pupa 1)_	association;diet;host;lepidoptera		ERP023485	DIETARY AND DEVELOPMENTAL SHIFTS IN BUTTERFLY-ASSOCIATED BACTERIAL COMMUNITIES	1477.83
SRS2006809	SRR5298533	1	SRP100917_uast reactor for the enrichment of anammox bacteria_reactor _	ammonia;anammox;bottom;enrichment;medium		SRP100917	UAST reactor for the enrichment of anammox bacteria	1477.34
SRS4758642	SRR9055790	1	SRP198415_boat microbial communities_no4backrightswab_	aerobic;boat		SRP198415	Boat Microbial Communities	1473.91
SRS7224078	SRR12474426	1	SRP278024_chitin- and keratin-rich soil amendments suppress rhizoctonia solani disease via the soil microbiome_16s v3-v4 amplicon-seq lisse soil_	amplicon-seq;chitin;disease;keratin;lisse;rhizoctonia;rich;soil;suppression	soil	SRP278024	Chitin- and keratin-rich soil amendments suppress Rhizoctonia solani disease via the soil microbiome	1472.12
SRS1609124	SRR4004385	4	SRP081003_plant conditioning of the rhizopshere bacteriome__	conditioning;plant;rhizopshere;soil	plant|soil	SRP081003	Plant conditioning of the rhizopshere bacteriome	1469.06
ERS4384090	ERR3987757	1	ERP120550_effect of dispersants and biosurfactants on crude oil biodegradation and microbial ecology_sea water metagenome_	biosurfactants;coast;degradation;dispersion;hydrocarbon;oil;sea water	aquatic;sea	ERP120550	Effect of dispersants and biosurfactants on crude oil biodegradation and microbial ecology	1469.02
SRS4440232	SRR8670290	1	SRP187581_geovide cruise 2014 microbial community structure data_geovide14-303_	None		SRP187581	Geovide cruise 2014 microbial community structure data	1464.1
ERS1307938	ERR2762103	2	ERP010882_shotgun sequencing of tara oceans polar circle dna samples corresponding to size fractions for small dna viruses._tara_20130524t1315z_155_combined-events_cast_mes_(751m)_seq-(fecl3)_w<0.22_r110002020_	alcohol;aphotic zone;bleach;clean;concentration;container;discrete;doi;ethanol;filtration;gpwp;holders;incubation;limnic;mesopelagic zone;micrometre-pore-size;micrometres-pore-size;mm-diameter;nitril;ocean;oob;peristaltic;plankton;polar;polycarbonate;polyethersulfone;polymer;pore;precipitation;pressure;pump;refrigerated;room;solution;sterile;storage;temperature;treatment;tube;tubing;tweezers;wash…	aquatic;ocean	ERP010882	Shotgun Sequencing of Tara Oceans Polar Circle DNA samples corresponding to size fractions for small DNA viruses.	1463.81
SRS7206917	SRR12457551	1	SRP277599_casing soil and mushroom cap microbiome during blotch outbreaks in mushroom cultivation: 16s data__	casing;cultivation;fungus;mushroom;outbreaks;soil;yes	soil	SRP277599	Casing soil microbiome mediates suppression of bacterial blotch of mushrooms during consecutive cultivation cycles: 16S data	1463.28
SRS4198462	SRR8382457	1	SRP174975_polysaccharide contributes to the enrichment of antibiotic resistance genes in mariculture_prawn 1_	antibiotic;antibiotics (resistance);aquaculture;enrichment;mariculture;polysaccharide;prawn		SRP174975	Polysaccharide contributes to the enrichment of antibiotic resistance genes in mariculture	1462.14
SRS4391924	SRR8607838	1	SRP186566_16s rrna reads of coastal saline soil from dafeng metagenome_100bf_3_	coast;dafeng;fertilization;organic;saline;saline soil;soil;treatment	soil	SRP186566	16s rRNA reads of coastal saline soil from Dafeng Metagenome	1461.08
ERS2583133	ERR2672762	1	ERP109543_high throughput cultivation-based screening on the microdish platform allows targeted isolation of antibiotic resistant human gut bacteria_growth community_	antibiotic;antibiotics (resistance);cultivation;gastrointestinal tract;high;human;human-gut;microdish	animal;human	ERP109543	High throughput cultivation-based screening on the MicroDish platform allows targeted isolation of antibiotic resistant human gut bacteria	1460.56
SRS1387024	SRR3361691	1	SRP073172_dna from fit can replace stool for microbiota-based colorectal_2713651_	colon;colorectal;feces;gastrointestinal tract;microbiota-based;rectum	animal	SRP073172	DNA from FIT can replace stool for microbiota-based colorectal	1458.34
SRS4251983	SRR8442813	40	SRP179442_compost targeted loci environmental_mims environmental/metagenome sample from bacterial community_	compost		SRP179442	Compost Targeted loci environmental	1456.9
ERS1307964	ERR2762101	2	ERP010882_shotgun sequencing of tara oceans polar circle dna samples corresponding to size fractions for small dna viruses._tara_20130525t0907z_155_event_pump_dcm_(40m)_seq-(fecl3)_w<0.22_r110002012_	alcohol;bleach;clean;concentration;container;dichloromethane;discrete;doi;ethanol;filtration;gpwp;holders;incubation;limnic;marine;micrometre-pore-size;micrometres-pore-size;mix;mm-diameter;nitril;ocean;oob;peristaltic;photic zone;plankton;polar;polycarbonate;polyethersulfone;polymer;pore;precipitation;pressure;pump;refrigerated;room;solution;sterile;storage;temperature;treatment;tube;tubing;twee…	aquatic;marine|aquatic;ocean	ERP010882	Shotgun Sequencing of Tara Oceans Polar Circle DNA samples corresponding to size fractions for small DNA viruses.	1452.18
SRS3972761	SRR8100944	1	SRP166407_vocs influence microbial diversity and community composition in soils from tibet._zf5.3_	soil	soil	SRP166407	VOCs influence microbial diversity and community composition in soils from Tibet.	1452.03
SRS692425	SRR1561592	14	SRP045892_marine aggregates metagenome__	aggregation;creek;marine;surface;water	aquatic;marine	SRP045892	Marine Aggregates Metagenome	1446.99
SRS3543469	SRR7517227	1	SRP152554_nrc - dfo douglas channel__	channel;dfo;nrc		SRP152554	NRC - DFO Douglas channel	1446.6
SRS3095322	SRR6901943	1	SRP136508_sand sample from sand bioreactor treating high salt turkey processing wastewater__	bioreactor;high salt;sand;treatment;turkey;waste water	aquatic;waste water	SRP136508	Sand sample from sand bioreactor treating high salt turkey processing wastewater	1445.52
ERS2366902	ERR2497735	2	ERP015825_baltic sea transplant experiment_2_150424_ac6e51anxx_p2007_107_1_	anxx;baltic;limnic;pelagic zone;sea;transplantation;water	aquatic;sea	ERP015825;ERP107378	Baltic Sea transplant experiment;Baltic Sea mixing experiment	1445.09
ERS489729	ERR2752154	2	ERP003708_shotgun sequencing of tara oceans dna samples corresponding to size fractions for dna viruses_tara_20100626t0713z_056_event_cast_b5_m_(1000 m)_virus_nuc-fe_w<-0.22_tara_r100000365_	acid;bottle;latituden;liquid;longitudee;marine;mesopelagic zone;niskin;nitrogen;ocean;plankton;saline;sbe;size-fractionated;storage;virus;water;zone	aquatic;marine|aquatic;ocean	ERP003708	Shotgun Sequencing of Tara Oceans DNA samples corresponding to size fractions for DNA viruses	1442.85
SRS3972763	SRR8100942	1	SRP166407_vocs influence microbial diversity and community composition in soils from tibet._zf5.1_	soil	soil	SRP166407	VOCs influence microbial diversity and community composition in soils from Tibet.	1440.95
ERS717837	ERR874217	1	ERP010414_microbial community dynamics in industrial algae production systems_fulbright_biofuels_	algae;bioenergy;biofuel;bioreactor;industry;limnic;production	aquatic	ERP010414	Microbial community dynamics in industrial algae production systems	1440.36
SRS4081604	SRR8248114	3	SRP170941_raw sequence reads of bacterial assemblages on pe, ps, wood, natural particles and free-living bacterioplankton in the baltic sea__	bacterioplankton;baltic;free-living;plankton;raw;sea;wood	aquatic;sea|plant;wood	SRP170941	Raw sequence reads of bacterial assemblages on PE, PS, wood, natural particles and free-living bacterioplankton in the Baltic Sea	1438.33
SRS2339471	SRR5808735	24	SRP111193_temporal effect of plant diversity and oiling on nitrogen cycling in marsh sediments__	marsh;nitrogen;oiling;plant;sediment	plant|aquatic;sediment	SRP111193	Temporal effect of plant diversity and oiling on nitrogen cycling in marsh sediments	1438.31
SRS3195105	SRR7035784	2	SRP114822_marine metagenomes metagenome__	marine	aquatic;marine	SRP114822	Marine metagenomes Metagenome	1437.44
SRS3195105	SRR7595018	2	SRP114822_marine metagenomes metagenome__	marine	aquatic;marine	SRP114822	Marine metagenomes Metagenome	1437.34
SRS1609117	SRR4004396	4	SRP081003_plant conditioning of the rhizopshere bacteriome__	conditioning;plant;rhizopshere;soil	plant|soil	SRP081003	Plant conditioning of the rhizopshere bacteriome	1435.24
SRS4808984	SRR9112307	2	SRP199262_belowground microbial communties from frantoio and picual challenged with verticillium dahliae__	belowground;dahliae;frantoio;picual;verticillium		SRP199262	Belowground microbial communties from Frantoio and Picual challenged with Verticillium dahliae	1434.25
SRS7157283	SRR12400559	1	SRP276390_sbrs activated sludge sample raw sequence reads_gac_	activated sludge;aerobic;raw;sludge	aquatic;waste water	SRP276390	SBRs activated sludge sample Raw sequence reads	1431.98
SRS4080927	SRR8247280	1	SRP170924_soil metagenome raw sequence reads__	fof;raw;soil	soil	SRP170924	Soil metagenome raw sequence reads	1431.52
ERS2742097	ERR2803964	1	ERP110785_80 cohort data_a prospective randomized, double-blind, placebo-controlled, dose-response relationship study to investigate the efficacy of fructo-oligosaccharides (fos) on human gut microflora_	adult;association;bifidogenic;blind;blood;calcium;carbohydrate;diet;dosage;dose-response;double-blind;feces;fiber;fructo;fructo-oligosaccharides;gastrointestinal tract;healthy;human;human-associated;intake;measure;oligosaccharide;placebo;placebo-controlled;sugar;supplementation;triglycerides;uploaded	animal;human	ERP110785	80 cohort data	1430.13
SRS7206650	SRR12456883	1	SRP277599_casing soil and mushroom cap microbiome during blotch outbreaks in mushroom cultivation: 16s data__	casing;cultivation;fungus;grass;mushroom;outbreaks;soil;yes	soil	SRP277599	Casing soil microbiome mediates suppression of bacterial blotch of mushrooms during consecutive cultivation cycles: 16S data	1428.12
DRS121080	DRR205758	1	DRP005784_structure and functional diversity of bacterioplankton communities in an overwintering habitat for large yellow croaker, pseudosciaena crocea, of southern east china sea_water metagenome collected from d07 station in november_	bacterioplankton;croaker;marine;off-shore;overwintering;plankton;sea water	aquatic;marine|aquatic;sea	DRP005784	Structure and functional diversity of bacterioplankton communities in an overwintering habitat for large yellow croaker, Pseudosciaena crocea, of southern East China Sea	1427.14
SRS6104325	SRR11022476	2	SRP247264_bacterioplankton communities in an overwintering habitat for large yellow croaker__	bacterioplankton;croaker;overwintering;plankton;water	aquatic	SRP247264	bacterioplankton communities in an overwintering habitat for large yellow croaker	1427.12
SRS6104325	SRR11087082	2	SRP247264_bacterioplankton communities in an overwintering habitat for large yellow croaker__	bacterioplankton;croaker;overwintering;plankton;water	aquatic	SRP247264	bacterioplankton communities in an overwintering habitat for large yellow croaker	1427.01
SRS4433136	SRR8662531	1	SRP187389_rhizosphere soil metagenome_g1_	rhizosphere;soil	plant|soil	SRP187389	Rhizosphere soil Metagenome	1426.46
ERS1864871	ERR2088976	1	ERP023485_dietary and developmental shifts in butterfly-associated bacterial communities_spalgis epeus (pupa 4)_	association;diet;host;insect;lepidoptera;pupa		ERP023485	DIETARY AND DEVELOPMENTAL SHIFTS IN BUTTERFLY-ASSOCIATED BACTERIAL COMMUNITIES	1424.61
DRS147704	DRR200001	1	DRP006335_prokaryotes in the coastal waters_1605f4_	coast;marine;sea water;water	aquatic;marine|aquatic;sea	DRP006335	prokaryotes in the coastal waters	1423.42
SRS4440047	SRR8670475	1	SRP187581_geovide cruise 2014 microbial community structure data_geovide14-262_	None		SRP187581	Geovide cruise 2014 microbial community structure data	1421.23
SRS4440055	SRR8670467	1	SRP187581_geovide cruise 2014 microbial community structure data_geovide14-270_	None		SRP187581	Geovide cruise 2014 microbial community structure data	1419.52
ERS488867	ERR599379	1	ERP003708_shotgun sequencing of tara oceans dna samples corresponding to size fractions for dna viruses_tara_20100316t0614z_038_combined-events_cast_mb_m_(340 m)_virus_nuc-fe_w<-0.22_tara_r100000093_	acid;bottle;latituden;liquid;longitudee;marine;mesopelagic zone;niskin;nitrogen;ocean;oxygen;plankton;saline;sbe;size-fractionated;storage;virus;water;zone	aquatic;marine|aquatic;ocean	ERP003708	Shotgun Sequencing of Tara Oceans DNA samples corresponding to size fractions for DNA viruses	1418.66
DRS147653	DRR199950	1	DRP006335_prokaryotes in the coastal waters_1511f33_	coast;marine;sea water;water	aquatic;marine|aquatic;sea	DRP006335	prokaryotes in the coastal waters	1417.27
SRS4433152	SRR8662515	1	SRP187389_rhizosphere soil metagenome_r3_	rhizosphere;soil	plant|soil	SRP187389	Rhizosphere soil Metagenome	1416.43
SRS6460869	SRR11522644	1	SRP255941_microbial community of steam-treated spent growing media for circular use_metabarcoding bacterial substrate community_	steam;treatment		SRP255941	Microbial community of steam-treated spent growing media for circular use	1414.09
SRS5232652	SRR9924777	1	SRP217764_metagenomic raw reads for water and sediment samples of the yangtze river, china__	raw;river;sediment;stream;water;watercourse;yangtze	aquatic;river|aquatic;sediment	SRP217764	Metagenomic raw reads for water and sediment samples of the Yangtze River, China	1413.56
SRS4080923	SRR8247284	1	SRP170924_soil metagenome raw sequence reads__	raw;soil	soil	SRP170924	Soil metagenome raw sequence reads	1413.46
SRS5370000	SRR10095615	1	SRP077988_uncultured prokaryote targeted locus (loci)_reactor 1 effluent day 278_	aerobic;effluent		SRP077988	uncultured prokaryote Targeted Locus (Loci)	1410.51
DRS147741	DRR200038	1	DRP006335_prokaryotes in the coastal waters_1608f4_	coast;marine;sea water;water	aquatic;marine|aquatic;sea	DRP006335	prokaryotes in the coastal waters	1409.3
SRS6664870	SRR11796323	1	SRP261831_microbial communities from baltic sea sediment contaminated with unexploded ordnances__	baltic;contaminated;marine;marine sediment;sediment	aquatic;marine|aquatic;sediment	SRP261831	Microbial communities from Baltic Sea sediment contaminated with unexploded ordnances	1409.21
SRS951139	SRR2048147	1	SRP058974_equatorial pacific ocean targeted loci environmental_eqp 11 (5816)_	equatorial;gyre;ocean;water	aquatic;ocean	SRP058974	Equatorial Pacific Ocean Targeted loci environmental	1408.45
SRS6585247	SRR11671624	1	SRP259661_parental care alters the egg microbiome of the maritime earwig__	egg;marine;parent	aquatic;marine	SRP259661	Parental care alters the egg microbiome of the maritime earwig	1404.14
ERS489059	ERR594384	1	ERP003708_shotgun sequencing of tara oceans dna samples corresponding to size fractions for dna viruses_tara_20100330t0247z_041_event_pump_p_s_(5 m)_virus_nuc-fe_w<-0.22_tara_r100000455_	acid;high;latituden;liquid;longitudee;marine;nitrogen;ocean;peristaltic;plankton;pump;saline;size-fractionated;storage;surface;virus;water	aquatic;marine|aquatic;ocean	ERP003708	Shotgun Sequencing of Tara Oceans DNA samples corresponding to size fractions for DNA viruses	1402.31
SRS2003121	SRR5287987	1	SRP100727_bacterial and fungal diversity on the stone surface of historical pergola in wilanow (poland)_bacterial v3v4 16s rrna amplicon from sample collected in summer (site 8)_	biofilm;climate;fungus;poland;stone;summer;surface;wilanow;zone		SRP100727	Bacterial and fungal diversity on the stone surface of historical Pergola in Wilanow (Poland)	1401.15
ERS2302964	ERR2404688	3	ERP107551_dominguez sloan sawesternization gradient_dominguez sloan sawesternization gradient_	built;dust;gradient;village		ERP107551	Dominguez Sloan SAWesternization gradient	1399.52
SRS6460868	SRR11522645	1	SRP255941_microbial community of steam-treated spent growing media for circular use_metabarcoding bacterial substrate community_	steam;treatment		SRP255941	Microbial community of steam-treated spent growing media for circular use	1397.28
SRS3718874	SRR7760196	1	SRP158964_rhizosphere soil metagenome of transplanted or non-transplanted_bulk of of3_	non-transplanted;rhizosphere;soil;transplantation	plant|soil	SRP158964	rhizosphere soil Metagenome of transplanted or non-transplanted	1396.65
ERS2539876	ERR2639232	1	ERP109198_16s rdna genes from different size-fraction across vertical profiles in the global ocean sampled during the malaspina 2010 expedition_m148_	marine;ocean;salt;size-fraction;water	aquatic;marine|aquatic;ocean	ERP109198	16S rDNA genes from different size-fraction across vertical profiles in the global ocean sampled during the Malaspina 2010 expedition	1394.93
SRS4081604	SRR8248120	3	SRP170941_raw sequence reads of bacterial assemblages on pe, ps, wood, natural particles and free-living bacterioplankton in the baltic sea__	bacterioplankton;baltic;free-living;plankton;raw;sea;wood	aquatic;sea|plant;wood	SRP170941	Raw sequence reads of bacterial assemblages on PE, PS, wood, natural particles and free-living bacterioplankton in the Baltic Sea	1394.62
ERS488448	ERR594378	2	ERP003708_shotgun sequencing of tara oceans dna samples corresponding to size fractions for dna viruses_tara_20091116t0816z_022_event_pump_p_s_(5 m)_virus_nuc-fe_w<-0.22_tara_s200002703_	acid;high;latituden;liquid;longitudee;marine;nitrogen;ocean;peristaltic;plankton;pump;saline;size-fractionated;storage;surface;virus;water	aquatic;marine|aquatic;ocean	ERP003708	Shotgun Sequencing of Tara Oceans DNA samples corresponding to size fractions for DNA viruses	1389.21
SRS1568390	SRR3928238	2	SRP078779_seawater metagenome raw sequence reads_388 meter from land no treated_	facultative anaerobe;land;raw;sea water;treatment	aquatic;sea	SRP078779	seawater metagenome Raw sequence reads	1388.29
SRS2428092	SRR5930094	1	SRP115328_soil microbiomes associated with verticillium wilt suppressive broccoli and chitin amendments are enriched with potential biocontrol agentseal amendments on prokaryote soil microbiomes_broccoli+crabmeal-amended soil a_	amendment;association;biocontrol;chitin;enrichment;soil;verticillium;wilt	soil	SRP115328	Soil Microbiomes Associated with Verticillium Wilt Suppressive Broccoli and Chitin Amendments are Enriched with Potential Biocontrol Agentseal amendments on prokaryote soil microbiomes	1387.43
SRS6383498	SRR11431681	1	SRP254254_microplastics bacteria__	microplastics		SRP254254	Microplastics bacteria	1385.75
SRS3194849	SRR7596663	5	SRP114822_marine metagenomes metagenome__	marine	aquatic;marine	SRP114822	Marine metagenomes Metagenome	1383.23
SRS3194849	SRR7035303	5	SRP114822_marine metagenomes metagenome__	marine	aquatic;marine	SRP114822	Marine metagenomes Metagenome	1383.2
SRS7677434	SRR13014416	1	SRP291870_phaseolus vulgaris genome sequencing and assembly_bacteria_	None		SRP291870	Phaseolus vulgaris Genome sequencing and assembly	1382.42
SRS3718903	SRR7760174	1	SRP158964_rhizosphere soil metagenome of transplanted or non-transplanted_bulk of bf2_	non-transplanted;rhizosphere;soil;transplantation	plant|soil	SRP158964	rhizosphere soil Metagenome of transplanted or non-transplanted	1382.25
SRS3151901	SRR6975186	1	SRP139192_chicken gut metagenome raw sequence reads-wens-dj__	bird;gastrointestinal tract;intestine;jejunum;livestock;mucosa;poultry;raw;wens	animal;bird	SRP139192	chicken gut metagenome Raw sequence reads-WENS-DJ	1380.01
DRS038583	DRR072421	1	DRP003399_microbiome of anaerobic digesters in municipal wastewater treatment plants_hkst5_	aerobic;ammonia;anammox;digestion;plant;sludge;treatment;waste water;water	plant|aquatic;waste water	DRP003399	Microbiome of anaerobic digesters in municipal wastewater treatment plants	1379.02
ERS717829	ERR874209	1	ERP010414_microbial community dynamics in industrial algae production systems_fulbright_biofuels_	algae;bioenergy;biofuel;bioreactor;industry;limnic;production	aquatic	ERP010414	Microbial community dynamics in industrial algae production systems	1378.38
SRS3152026	SRR6975062	1	SRP139192_chicken gut metagenome raw sequence reads-wens-dj__	bird;gastrointestinal tract;intestine;jejunum;livestock;mucosa;poultry;raw;wens	animal;bird	SRP139192	chicken gut metagenome Raw sequence reads-WENS-DJ	1374.88
ERS850193	ERR1019494	1	ERP012206_the effects of long-term experiment on bacterial community_sample103_	compost;conventional;grassland;sand;soil	soil;field	ERP012206	The effects of long-term experiment on bacterial community	1372.57
SRS7224074	SRR12474430	1	SRP278024_chitin- and keratin-rich soil amendments suppress rhizoctonia solani disease via the soil microbiome_16s v3-v4 amplicon-seq lisse soil_	amplicon-seq;chitin;disease;keratin;lisse;rhizoctonia;rich;soil;suppression	soil	SRP278024	Chitin- and keratin-rich soil amendments suppress Rhizoctonia solani disease via the soil microbiome	1371.38
ERS1248765	ERR1531601	1	ERP016469_peralta starlings_peralta_starlings_	association;bird;egg;forest;host;nest;omnivore;plant;shrub;starling;wood;woodland	animal|soil;forest|plant;wood|soil;shrub	ERP016469	Peralta starlings	1371.1
SRS2978173	SRR6747789	1	SRP133034_activated sludge metagenome raw sequence reads__	activated sludge;aerobic;raw;sludge	aquatic;waste water	SRP133034	activated sludge metagenome Raw sequence reads	1369.98
SRS3994802	SRR8131925	1	SRP167176_soil microbial distribution__	soil	soil	SRP167176	Soil microbial distribution	1366.59
SRS1609128	SRR4004389	4	SRP081003_plant conditioning of the rhizopshere bacteriome__	conditioning;plant;rhizopshere;soil	plant|soil	SRP081003	Plant conditioning of the rhizopshere bacteriome	1365.17
ERS1864788	ERR2088930	1	ERP023485_dietary and developmental shifts in butterfly-associated bacterial communities_eurema blanda (larva 3)_	association;blanda;diet;eurema;host;larva;lepidoptera		ERP023485	DIETARY AND DEVELOPMENTAL SHIFTS IN BUTTERFLY-ASSOCIATED BACTERIAL COMMUNITIES	1363.69
SRS7224081	SRR12474423	1	SRP278024_chitin- and keratin-rich soil amendments suppress rhizoctonia solani disease via the soil microbiome_16s v3-v4 amplicon-seq lisse soil_	amplicon-seq;chitin;disease;keratin;lisse;rhizoctonia;rich;soil;suppression	soil	SRP278024	Chitin- and keratin-rich soil amendments suppress Rhizoctonia solani disease via the soil microbiome	1362.77
SRS6104290	SRR11087117	2	SRP247264_bacterioplankton communities in an overwintering habitat for large yellow croaker__	bacterioplankton;croaker;overwintering;plankton;water	aquatic	SRP247264	bacterioplankton communities in an overwintering habitat for large yellow croaker	1362.57
SRS2352830	SRR5814784	1	SRP111441_soil metagenome targeted loci_soil29_	soil	soil	SRP111441	soil metagenome Targeted loci	1357.25
SRS4667048	SRR8949374	80	SRP193713_four site rhizosphere soil sample raw sequence reads_mims environmental/metagenome sample from soil metagenome_	raw;rhizosphere;soil	plant|soil	SRP193713	Four site rhizosphere soil sample Raw sequence reads	1356.93
DRS043326	DRR034092	1	DRP003605_soil bacterial community in liaohe river delta wetlands 1_pj11-b133_	liaohe;river;soil;stream;surface;watercourse;wetland	aquatic|soil	DRP003605	Soil bacterial community in Liaohe River Delta wetlands 1	1355.47
SRS700122	SRR1582806	1	SRP047061_bacterioplankton dynamics on fish mucus, gut and feces targeted locus (loci)__	bacterioplankton;feces;fish;gastrointestinal tract;mucosa;plankton	animal;fish	SRP047061	Bacterioplankton dynamics on fish mucus, gut and feces Targeted Locus (Loci)	1354.1
SRS4809396	SRR9112757	1	SRP199273_deepend: microbiome and bacterioplankton rrna gene sequence data collected from gulf of mexico seawater samples. cruises dp05 from 2017. raw sequence reads_ctd69.415.5.3_r1_001.fastq_	bacterioplankton;deepend;gulf;inlet;plankton;raw;sea water	aquatic;sea	SRP199273	DEEPEND: Microbiome and bacterioplankton rRNA gene sequence data collected from Gulf of Mexico seawater samples. Cruises DP05 from 2017. Raw sequence reads	1354.06
DRS147701	DRR199998	1	DRP006335_prokaryotes in the coastal waters_1605f1_	coast;marine;sea water;water	aquatic;marine|aquatic;sea	DRP006335	prokaryotes in the coastal waters	1353
SRS472292	SRR955368	1	SRP029143_sludge sample from common effluent treatment plant (cetp) targeted locus (loci)_generic sample from metagenome_	effluent;plant;sludge;treatment	plant|aquatic;waste water	SRP029143	Sludge sample from Common Effluent Treatment Plant (CETP) Targeted Locus (Loci)	1349.12
SRS4024713	SRR8167178	1	SRP076591_seawater metagenome targeted loci environmental_af14_hl11_1m_s_r1_	sea water	aquatic;sea	SRP076591	seawater metagenome Targeted loci environmental	1348.49
ERS3419180	ERR3330092	1	ERP115350_il-4r blockade by dupilumab decreases staphylococcus aureus colonization and increases microbial diversity in atopic dermatitis_gallo regeneron skin samples_	association;city;dermatitis;dermis;dupilumab;gallo;host;human;human-skin;sebum;skin	animal;human	ERP115350	IL-4R Blockade by Dupilumab Decreases Staphylococcus aureus Colonization and Increases Microbial Diversity in Atopic Dermatitis	1344.71
SRS7206662	SRR12456871	1	SRP277599_casing soil and mushroom cap microbiome during blotch outbreaks in mushroom cultivation: 16s data__	casing;cultivation;fungus;mushroom;outbreaks;soil;yes	soil	SRP277599	Casing soil microbiome mediates suppression of bacterial blotch of mushrooms during consecutive cultivation cycles: 16S data	1343.5
SRS2978225	SRR6747737	1	SRP133034_activated sludge metagenome raw sequence reads__	activated sludge;aerobic;raw;sludge	aquatic;waste water	SRP133034	activated sludge metagenome Raw sequence reads	1343.18
DRS121040	DRR205719	1	DRP005784_structure and functional diversity of bacterioplankton communities in an overwintering habitat for large yellow croaker, pseudosciaena crocea, of southern east china sea_water metagenome collected from a03 station in april_	bacterioplankton;croaker;marine;off-shore;overwintering;plankton;sea water	aquatic;marine|aquatic;sea	DRP005784	Structure and functional diversity of bacterioplankton communities in an overwintering habitat for large yellow croaker, Pseudosciaena crocea, of southern East China Sea	1343.01
SRS6104290	SRR11022511	2	SRP247264_bacterioplankton communities in an overwintering habitat for large yellow croaker__	bacterioplankton;croaker;overwintering;plankton;water	aquatic	SRP247264	bacterioplankton communities in an overwintering habitat for large yellow croaker	1342.99
SRS4433140	SRR8662527	1	SRP187389_rhizosphere soil metagenome_t2_	rhizosphere;soil	plant|soil	SRP187389	Rhizosphere soil Metagenome	1342.77
ERS5251362	ERR4769139	1	ERP124721_evaluating the microbial context of sars-cov-2 in patients and the hospital built environment_covid-19 hospital study_	anthropogenic;built;city;covid;hospital;sars-cov		ERP124721	Evaluating the microbial context of SARS-CoV-2 in patients and the hospital built environment	1336.9
SRS2702457	SRR6309370	1	SRP125314_skin microbiome of coral reef fishes__	barrier;coral reef;fish;reef;skin;surface	animal;fish	SRP125314	Skin microbiome of coral reef fishes	1336.48
SRS4758505	SRR9055660	386	SRP198414_cannabis rhizosphere samples_metagenome or environmental sample from bacteria from cannabis soil_	cannabis;rhizosphere;soil	plant|soil	SRP198414	Cannabis Rhizosphere Samples	1335.91
SRS3328166	SRR7199168	1	SRP148678_microbial communities from the rhizosphere of c. edulis and co-occurring native plants._rhizosphere bacterial community from carpobrotus edulis_	co-occurrence;native;plant;rhizosphere;soil	plant|soil	SRP148678	Microbial communities from the rhizosphere of C. edulis and co-occurring native plants.	1330.82
SRS6435806	SRR11491122	1	SRP255472_studies of bacterial communities diversity on rhizosphere soil_59dayrs2_	matagenome;rhizosphere;soil	plant|soil	SRP255472	Studies of bacterial communities diversity on rhizosphere soil	1329.84
SRS1609123	SRR4004445	4	SRP081003_plant conditioning of the rhizopshere bacteriome__	conditioning;plant;rhizopshere;soil	plant|soil	SRP081003	Plant conditioning of the rhizopshere bacteriome	1326.99
SRS2702486	SRR6309340	1	SRP125314_skin microbiome of coral reef fishes__	coral reef;fish;reef;skin;surface	animal;fish	SRP125314	Skin microbiome of coral reef fishes	1326.04
SRS7632715	SRR12964761	1	SRP290813_caper processing wastewater diversity__	waste water	aquatic;waste water	SRP290813	caper processing wastewater diversity	1326.04
SRS7206950	SRR12457518	1	SRP277599_casing soil and mushroom cap microbiome during blotch outbreaks in mushroom cultivation: 16s data__	casing;cultivation;fungus;mushroom;outbreaks;soil;yes	soil	SRP277599	Casing soil microbiome mediates suppression of bacterial blotch of mushrooms during consecutive cultivation cycles: 16S data	1325.93
ERS1867754	ERR2093217	1	ERP023485_dietary and developmental shifts in butterfly-associated bacterial communities_papilio polytes (pupa 3)_	association;diet;host;insect;lepidoptera;pupa		ERP023485	DIETARY AND DEVELOPMENTAL SHIFTS IN BUTTERFLY-ASSOCIATED BACTERIAL COMMUNITIES	1324.02
SRS7206653	SRR12456880	1	SRP277599_casing soil and mushroom cap microbiome during blotch outbreaks in mushroom cultivation: 16s data__	casing;cultivation;fungus;mushroom;outbreaks;soil;yes	soil	SRP277599	Casing soil microbiome mediates suppression of bacterial blotch of mushrooms during consecutive cultivation cycles: 16S data	1323.18
ERS4384040	ERR3987707	1	ERP120550_effect of dispersants and biosurfactants on crude oil biodegradation and microbial ecology_sea water metagenome_	biosurfactants;coast;degradation;dispersion;hydrocarbon;oil;sea water	aquatic;sea	ERP120550	Effect of dispersants and biosurfactants on crude oil biodegradation and microbial ecology	1322.46
SRS3994850	SRR8131876	1	SRP167176_soil microbial distribution__	soil	soil	SRP167176	Soil microbial distribution	1321.16
SRS4024617	SRR8167280	1	SRP076591_seawater metagenome targeted loci environmental_af14_hl1_60m_l_r1_	sea water	aquatic;sea	SRP076591	seawater metagenome Targeted loci environmental	1320.03
SRS4067122	SRR8217976	5	SRP169963_microbial diversity and function in antarctic paleomats_paleomat_	bed;desert;dry;lake;mat	soil;desert|aquatic;lake	SRP169963	Microbial diversity and function in Antarctic paleomats	1319.17
SRS5072402	SRR9654002	1	SRP213675_variation in pickleweed root-associated microbial communities at different locations of a saline solid waste management unit contaminated with petroleum hydrocarbons__	contaminated;hydrocarbon;petroleum;root;saline;waste	plant;rhizosphere	SRP213675	Variation in pickleweed root-associated microbial communities at different locations of a saline solid waste management unit contaminated with petroleum hydrocarbons	1314.83
SRS2791215	SRR6424000	1	SRP127607_metagenomics of oil contaminated soil samples planted with alfalfa and barley_alfalfa.control.without.plant_	barley;crop;facultative anaerobe;oil;oil contamination;plant;plantation;soil	plant|soil	SRP127607	Metagenomics of oil contaminated soil samples planted with Alfalfa and Barley	1314.67
SRS4433153	SRR8662514	1	SRP187389_rhizosphere soil metagenome_c1_	rhizosphere;soil	plant|soil	SRP187389	Rhizosphere soil Metagenome	1314.23
SRS7206645	SRR12456888	1	SRP277599_casing soil and mushroom cap microbiome during blotch outbreaks in mushroom cultivation: 16s data__	casing;cultivation;fungus;mushroom;outbreaks;soil;yes	soil	SRP277599	Casing soil microbiome mediates suppression of bacterial blotch of mushrooms during consecutive cultivation cycles: 16S data	1311.98
SRS6435752	SRR11491176	1	SRP255472_studies of bacterial communities diversity on rhizosphere soil_59dayba1_	matagenome;rhizosphere;soil	plant|soil	SRP255472	Studies of bacterial communities diversity on rhizosphere soil	1310.82
SRS1505169	SRR3669592	2	SRP076591_seawater metagenome targeted loci environmental__	ocean;sea water	aquatic;ocean|aquatic;sea	SRP076591	seawater metagenome Targeted loci environmental	1309.8
ERS4384068	ERR3987735	1	ERP120550_effect of dispersants and biosurfactants on crude oil biodegradation and microbial ecology_sea water metagenome_	biosurfactants;coast;degradation;dispersion;hydrocarbon;oil;sea water	aquatic;sea	ERP120550	Effect of dispersants and biosurfactants on crude oil biodegradation and microbial ecology	1309.76
SRS5759150	SRR10583953	1	SRP234618_the raw sequence reads of soil_xt3_6_	fertilization;manure;raw;soil;summer	soil	SRP234618	The raw sequence reads of soil	1305.59
SRS7758479	SRR13122791	1	SRP293755_community and function of ocean bacteria,protis,and diatoms_metagenome_	diatom;ocean	aquatic;ocean	SRP293755	community and function of ocean bacteria,protis,and diatoms	1304.9
SRS5196413	SRR9886851	1	SRP217068_esr cowpat metagenome__	cowpat		SRP217068	ESR cowpat metagenome	1304.44
SRS2076521	SRR5410686	149	SRP102645_tara raw sequence reads_bacterial samples_	raw;tara		SRP102645	Tara Raw sequence reads	1302.57
SRS1432906	SRR3497575	1	SRP074539_camargue soil and sediment 16s community profiling__	bank;camargue;lago;sediment;soil	aquatic|soil	SRP074539	Camargue soil and sediment 16S community profiling	1292.82
SRS4081605	SRR8248115	3	SRP170941_raw sequence reads of bacterial assemblages on pe, ps, wood, natural particles and free-living bacterioplankton in the baltic sea__	bacterioplankton;baltic;free-living;plankton;raw;sea;wood	aquatic;sea|plant;wood	SRP170941	Raw sequence reads of bacterial assemblages on PE, PS, wood, natural particles and free-living bacterioplankton in the Baltic Sea	1291.22
ERS4395424	ERR4183125	7	ERP117368_metagenomic sequencing of microbial communities from antarctic soils impacted and no-impacted by marine animals._animal-impacted microbiome from antarctic soils_	animal;disturbance;marine;soil;terrestrial	animal|aquatic;marine|soil	ERP117368	Metagenomic sequencing of microbial communities from Antarctic soils impacted and no-impacted by marine animals.	1290.68
ERS4384210	ERR3987877	1	ERP120550_effect of dispersants and biosurfactants on crude oil biodegradation and microbial ecology_sea water metagenome_	biosurfactants;coast;degradation;dispersion;hydrocarbon;oil;sea water	aquatic;sea	ERP120550	Effect of dispersants and biosurfactants on crude oil biodegradation and microbial ecology	1286.63
SRS3321636	SRR8527074	2	SRP148559_fecal and soil metagenomics of dairy calves with/without antibiotic treatment__	antibiotic;calf;dairy;feces;food;soil;treatment	animal|soil	SRP148559	Fecal and soil metagenomics of dairy calves with/without antibiotic treatment	1276.5
SRS1116965	SRR2668747	1	SRP064900_microbial community in marine sediments__	marine;sediment	aquatic;marine|aquatic;sediment	SRP064900	Microbial community in marine sediments	1274.86
SRS6835298	SRR12007529	1	SRP267164_endemic dominant coral species associated bacteria in the south china sea_coral-associated bacteria_	association;coral;endemic;sea	aquatic;sea	SRP267164	Endemic dominant coral species associated bacteria in the South China Sea	1274.71
ERS684240	ERR789538	1	ERP009857_zonation of bacterioplankton communities along aging upwelled water in the northern benguela upwelling_water depth 20m_	bacterioplankton;benguela;mix;plankton;upwelling;water;zone	aquatic	ERP009857	Zonation of bacterioplankton communities along aging upwelled water in the northern Benguela upwelling	1271.86
SRS5323871	SRR10041963	1	SRP219784_effect of etec h10407 infection and saccharomyces cerevisiae cncm i-3856 probiotic intervention on the gut microbiota in the m-shime in vitro model_341f_785r_asc_4m_d15_probiotic_	association;feces;gastrointestinal tract;human;human-associated;infection;intestine;m-shime;probiotic;shime	animal;human	SRP219784	Effect of ETEC H10407 infection and Saccharomyces cerevisiae CNCM I-3856 probiotic intervention on the gut microbiota in the M-SHIME in vitro model	1270.72
SRS4440258	SRR8670264	1	SRP187581_geovide cruise 2014 microbial community structure data_geovide14-282_	None		SRP187581	Geovide cruise 2014 microbial community structure data	1270.56
SRS3718865	SRR7760215	1	SRP158964_rhizosphere soil metagenome of transplanted or non-transplanted_rhizosphere of non-transplanted bf2_	non-transplanted;rhizosphere;soil;transplantation	plant|soil	SRP158964	rhizosphere soil Metagenome of transplanted or non-transplanted	1269.73
SRS2645390	SRR6236393	1	SRP122986_high turnover of gut microbiome from algal feedstock experimental manipulations in the pacific oyster (crassostrea gigas)_oyster10week04_	algae;crassostrea;feedstock;gastrointestinal tract;high;mollusc;oyster	animal	SRP122986	High turnover of gut microbiome from algal feedstock experimental manipulations in the Pacific oyster (Crassostrea gigas)	1269.37
SRS5759035	SRR10583134	1	SRP151042_brackish metagenome raw sequence reads__	brackish;raw		SRP151042	Brackish metagenome Raw sequence reads	1264.36
SRS2834189	SRR8817365	8	SRP114822_marine metagenomes metagenome__	marine	aquatic;marine	SRP114822	Marine metagenomes Metagenome	1262.42
SRS2834189	SRR7600250	8	SRP114822_marine metagenomes metagenome__	marine	aquatic;marine	SRP114822	Marine metagenomes Metagenome	1262.14
SRS3524892	SRR7496014	1	SRP152682_bacterial community in coastal salt marshes__	coast;marsh;salt		SRP152682	Bacterial community in coastal salt marshes	1261.36
SRS5759029	SRR10583140	1	SRP151042_brackish metagenome raw sequence reads__	brackish;raw		SRP151042	Brackish metagenome Raw sequence reads	1260.98
SRS3152349	SRR6975565	1	SRP139193_chicken gut metagenome raw sequence reads-wens-ic__	bird;gastrointestinal tract;ileum;intestine;livestock;mucosa;poultry;raw;wens	animal;bird	SRP139193	chicken gut metagenome Raw sequence reads-WENS-IC	1255.37
SRS4503303	SRR8745461	1	SRP188735_soil vanadium(v)-reducing bacteria in panzhihua_north10_	panzhihua;reduction;soil;vanadiumv;vanadiumv-reducing	soil	SRP188735	Soil Vanadium(V)-reducing Bacteria in Panzhihua	1255.36
DRS121085	DRR205763	1	DRP005784_structure and functional diversity of bacterioplankton communities in an overwintering habitat for large yellow croaker, pseudosciaena crocea, of southern east china sea_water metagenome collected from f03 station in november_	bacterioplankton;croaker;marine;off-shore;overwintering;plankton;sea water	aquatic;marine|aquatic;sea	DRP005784	Structure and functional diversity of bacterioplankton communities in an overwintering habitat for large yellow croaker, Pseudosciaena crocea, of southern East China Sea	1254.86
SRS6104330	SRR11022471	2	SRP247264_bacterioplankton communities in an overwintering habitat for large yellow croaker__	bacterioplankton;croaker;overwintering;plankton;water	aquatic	SRP247264	bacterioplankton communities in an overwintering habitat for large yellow croaker	1254.86
SRS6104330	SRR11087077	2	SRP247264_bacterioplankton communities in an overwintering habitat for large yellow croaker__	bacterioplankton;croaker;overwintering;plankton;water	aquatic	SRP247264	bacterioplankton communities in an overwintering habitat for large yellow croaker	1254.72
SRS6663246	SRR11794495	1	SRP261770_marine bacterial environmental sample__	marine	aquatic;marine	SRP261770	marine bacterial environmental sample	1254.23
SRS1718328	SRR4302434	1	SRP068265_airborne microbe raw sequence reads__	airborne;raw		SRP068265	airborne microbe Raw sequence reads	1252.94
SRS3718906	SRR7760179	1	SRP158964_rhizosphere soil metagenome of transplanted or non-transplanted_bulk of bf5_	non-transplanted;rhizosphere;soil;transplantation	plant|soil	SRP158964	rhizosphere soil Metagenome of transplanted or non-transplanted	1252.8
SRS2834189	SRR7033764	8	SRP114822_marine metagenomes metagenome__	marine	aquatic;marine	SRP114822	Marine metagenomes Metagenome	1251.17
SRS4543496	SRR8792682	1	SRP189604_metabolic pathways information during high-solid anaerobic digestion process and aerobic composting with dewatered sludge growth or species succession on soil doc_t1_16d_	aerobic;ammonia;anammox;compost;dewatered;digestion;high;high-solid;sludge;soil	aquatic|soil	SRP189604	Metabolic pathways information during high-solid anaerobic digestion process and aerobic composting with dewatered sludge Growth or Species Succession on Soil DOC	1249.24
SRS951151	SRR2048136	1	SRP058974_equatorial pacific ocean targeted loci environmental_eqp 1 (299)_	equatorial;ocean;oxygen;water;zone	aquatic;ocean	SRP058974	Equatorial Pacific Ocean Targeted loci environmental	1247.81
SRS6585208	SRR11671663	1	SRP259661_parental care alters the egg microbiome of the maritime earwig__	egg;marine;parent	aquatic;marine	SRP259661	Parental care alters the egg microbiome of the maritime earwig	1244.3
SRS2212482	SRR6190525	3	SRP107606_aqueous microbial communities from the delaware river and bay under freshwater to marine salinity gradient to study organic matter cycling in a time-series - viral metag del_sep_01 metagenome_aqueous microbial communities from the delaware river and bay under freshwater to marine salinity gradient to study organic matter cycling in a time-series - viral metag del_sep_01_	aqueous;bay;gradient;limnic;marine;organic;river;salinity;stream;virus;watercourse	aquatic;marine|aquatic;river	SRP107606	Aqueous microbial communities from the Delaware River and Bay under freshwater to marine salinity gradient to study organic matter cycling in a time-series - Viral MetaG DEL_Sep_01 metagenome	1239.45
ERS2539871	ERR2639227	1	ERP109198_16s rdna genes from different size-fraction across vertical profiles in the global ocean sampled during the malaspina 2010 expedition_m143_	marine;ocean;salt;size-fraction;water	aquatic;marine|aquatic;ocean	ERP109198	16S rDNA genes from different size-fraction across vertical profiles in the global ocean sampled during the Malaspina 2010 expedition	1237.78
SRS3178446	SRR7015805	1	SRP140687_soa pensacola beach in situ incubation metagenome__	beach;incubation;sand;sediment;soa	aquatic;sediment	SRP140687	SOA Pensacola Beach in situ incubation Metagenome	1234.35
SRS1609123	SRR4004402	4	SRP081003_plant conditioning of the rhizopshere bacteriome__	conditioning;plant;rhizopshere;soil	plant|soil	SRP081003	Plant conditioning of the rhizopshere bacteriome	1232.52
SRS4440235	SRR8670287	1	SRP187581_geovide cruise 2014 microbial community structure data_geovide14-144_	None		SRP187581	Geovide cruise 2014 microbial community structure data	1231.36
SRS4439978	SRR8670544	1	SRP187581_geovide cruise 2014 microbial community structure data_geovide14-167_	None		SRP187581	Geovide cruise 2014 microbial community structure data	1228.72
SRS2164986	SRR5507078	1	SRP106438_water buffalo milk microbiota__	buffalo;cattle;clinical;dairy food;milk;water	animal|aquatic	SRP106438	Water buffalo milk microbiota	1226.12
ERS5256066	ERR4773752	1	ERP124721_evaluating the microbial context of sars-cov-2 in patients and the hospital built environment_covid-19 hospital study_	anthropogenic;built;city;covid;hospital;sars-cov		ERP124721	Evaluating the microbial context of SARS-CoV-2 in patients and the hospital built environment	1225.62
SRS3972762	SRR8100943	1	SRP166407_vocs influence microbial diversity and community composition in soils from tibet._zf5.2_	soil	soil	SRP166407	VOCs influence microbial diversity and community composition in soils from Tibet.	1219.29
SRS3194720	SRR7035041	1	SRP114822_marine metagenomes metagenome__	marine	aquatic;marine	SRP114822	Marine metagenomes Metagenome	1219.19
ERS1292517	ERR1581853	1	ERP016851_spatial and temporal variation in nest and egg bacteria of tree swallows in north america_spatial and temporal variation in nest and egg bacteria of wild birds_	animal;animal-associated;association;bird;egg;forest;host;nest;nesting;plant;swab;swallows;temperate;tree;wild	animal|soil;forest|plant	ERP016851	Spatial and Temporal Variation in Nest and Egg Bacteria of tree swallows in North America	1215.56
SRS1609128	SRR4004432	4	SRP081003_plant conditioning of the rhizopshere bacteriome__	conditioning;plant;rhizopshere;soil	plant|soil	SRP081003	Plant conditioning of the rhizopshere bacteriome	1212.31
SRS3314700	SRR7181630	3	SRP148324_biofloc metagenome raw sequence reads_metagenome or environmental sample from biofloc metagenome_	flocculation;raw		SRP148324	biofloc metagenome Raw sequence reads	1206.83
SRS821396	SRR1768612	1	SRP052521_marine metagenomics of the belgian north sea metagenome__	marine;sea	aquatic;marine|aquatic;sea	SRP052521	Marine metagenomics of the Belgian North Sea Metagenome	1204.46
SRS951161	SRR2048126	1	SRP058974_equatorial pacific ocean targeted loci environmental_eqp 1 (774)_	equatorial;ocean;oxygen;water;zone	aquatic;ocean	SRP058974	Equatorial Pacific Ocean Targeted loci environmental	1204.17
SRS2978185	SRR6747777	1	SRP133034_activated sludge metagenome raw sequence reads__	activated sludge;aerobic;raw;sludge	aquatic;waste water	SRP133034	activated sludge metagenome Raw sequence reads	1203.63
ERS4382422	ERR4016275	2	ERP120501_microbial community dynamics of a polyester film-degrading marine enrichment culture_monomer 1,4-butanediol_	butanediol;degradation;enrichment;marine;monomer;polyester	aquatic;marine	ERP120501	Microbial community dynamics of a polyester film-degrading marine enrichment culture	1202.61
SRS7206648	SRR12456885	1	SRP277599_casing soil and mushroom cap microbiome during blotch outbreaks in mushroom cultivation: 16s data__	casing;cultivation;fungus;grass;mushroom;outbreaks;soil	soil	SRP277599	Casing soil microbiome mediates suppression of bacterial blotch of mushrooms during consecutive cultivation cycles: 16S data	1197.62
SRS6460867	SRR11522647	1	SRP255941_microbial community of steam-treated spent growing media for circular use_metabarcoding bacterial substrate community_	steam;treatment		SRP255941	Microbial community of steam-treated spent growing media for circular use	1195.8
SRS7206641	SRR12456892	1	SRP277599_casing soil and mushroom cap microbiome during blotch outbreaks in mushroom cultivation: 16s data__	acid;casing;cultivation;fungus;grass;mushroom;outbreaks;soil;yes	soil	SRP277599	Casing soil microbiome mediates suppression of bacterial blotch of mushrooms during consecutive cultivation cycles: 16S data	1193.87
ERS4384120	ERR3987787	1	ERP120550_effect of dispersants and biosurfactants on crude oil biodegradation and microbial ecology_sea water metagenome_	biosurfactants;coast;degradation;dispersion;hydrocarbon;oil;sea water	aquatic;sea	ERP120550	Effect of dispersants and biosurfactants on crude oil biodegradation and microbial ecology	1192.72
SRS2428014	SRR5930016	1	SRP115328_soil microbiomes associated with verticillium wilt suppressive broccoli and chitin amendments are enriched with potential biocontrol agentseal amendments on prokaryote soil microbiomes_broccoli+crabmeal-amended soil b_	amendment;association;biocontrol;chitin;enrichment;soil;verticillium;wilt	soil	SRP115328	Soil Microbiomes Associated with Verticillium Wilt Suppressive Broccoli and Chitin Amendments are Enriched with Potential Biocontrol Agentseal amendments on prokaryote soil microbiomes	1191.76
ERS488558	ERR594410	2	ERP003708_shotgun sequencing of tara oceans dna samples corresponding to size fractions for dna viruses_tara_20100109t0715z_031_event_pump_p_s_(5 m)_virus_nuc-fe_w<-0.22_tara_a100001392_	acid;high;latituden;liquid;longitudee;marine;nitrogen;ocean;peristaltic;plankton;pump;saline;size-fractionated;storage;surface;virus;water	aquatic;marine|aquatic;ocean	ERP003708	Shotgun Sequencing of Tara Oceans DNA samples corresponding to size fractions for DNA viruses	1189.06
SRS3623039	SRR7638756	1	SRP156200_args-osp: online searching platform for antibiotic resistance genes in metagenomic database and bacterial whole genome database__	antibiotic;antibiotics (resistance);online		SRP156200	ARGs-OSP: Online searching platform for antibiotic resistance genes in metagenomic database and bacterial whole genome database	1186.67
SRS4433147	SRR8662520	1	SRP187389_rhizosphere soil metagenome_r2_	rhizosphere;soil	plant|soil	SRP187389	Rhizosphere soil Metagenome	1186.05
SRS2772198	SRR6394723	1	SRP127194_metagenome sequencing spike-ins (''sequins'')__	None		SRP127194	Metagenome sequencing spike-ins (''sequins'')	1184.83
SRS3095324	SRR6901942	1	SRP136508_sand sample from sand bioreactor treating high salt turkey processing wastewater__	bioreactor;high salt;sand;treatment;turkey;waste water	aquatic;waste water	SRP136508	Sand sample from sand bioreactor treating high salt turkey processing wastewater	1183.45
SRS3718901	SRR7760176	1	SRP158964_rhizosphere soil metagenome of transplanted or non-transplanted_bulk of bf4_	non-transplanted;rhizosphere;soil;transplantation	plant|soil	SRP158964	rhizosphere soil Metagenome of transplanted or non-transplanted	1181.83
SRS7304889	SRR12567133	1	SRP279655_soil bacterial community in agricultural fields (south region)__	agricultural;field;soil	soil;agricultural|soil;field	SRP279655	Soil bacterial community in agricultural fields (South region)	1180.2
SRS6663256	SRR11794485	1	SRP261770_marine bacterial environmental sample__	marine	aquatic;marine	SRP261770	marine bacterial environmental sample	1179.39
ERS1867751	ERR2093214	1	ERP023485_dietary and developmental shifts in butterfly-associated bacterial communities_papilio polytes (larva 3)_	association;diet;host;larva;lepidoptera		ERP023485	DIETARY AND DEVELOPMENTAL SHIFTS IN BUTTERFLY-ASSOCIATED BACTERIAL COMMUNITIES	1176.98
SRS4198460	SRR8382459	1	SRP174975_polysaccharide contributes to the enrichment of antibiotic resistance genes in mariculture_prawn 3_	antibiotic;antibiotics (resistance);aquaculture;enrichment;mariculture;polysaccharide;prawn		SRP174975	Polysaccharide contributes to the enrichment of antibiotic resistance genes in mariculture	1176.86
ERS2539807	ERR2639163	1	ERP109198_16s rdna genes from different size-fraction across vertical profiles in the global ocean sampled during the malaspina 2010 expedition_m59_	marine;ocean;salt;size-fraction;water	aquatic;marine|aquatic;ocean	ERP109198	16S rDNA genes from different size-fraction across vertical profiles in the global ocean sampled during the Malaspina 2010 expedition	1175.55
SRS4440013	SRR8670509	1	SRP187581_geovide cruise 2014 microbial community structure data_geovide14-279_	None		SRP187581	Geovide cruise 2014 microbial community structure data	1173.41
SRS6582568	SRR11668881	6	SRP259567_marine hydrocarbon-degrading bacteria breakdown poly(ethylene terephthalate) (pet)__	degradation;hydrocarbon;marine;pet;polyethylene;terephthalate	aquatic;marine	SRP259567	Marine hydrocarbon-degrading bacteria breakdown poly(ethylene terephthalate) (PET)	1172.35
SRS3328170	SRR7199164	1	SRP148678_microbial communities from the rhizosphere of c. edulis and co-occurring native plants._rhizosphere bacterial community from a mixture of native plants_	co-occurrence;mix;native;plant;rhizosphere;soil	plant|soil	SRP148678	Microbial communities from the rhizosphere of C. edulis and co-occurring native plants.	1172.24
SRS7926773	SRR13321149	1	SRP299347_microbial community of capsicum annuum l. raw sequence reads__	annuum;capsicum;raw		SRP299347	Microbial community of Capsicum annuum L. Raw sequence reads	1171.93
SRS4024731	SRR8167161	1	SRP076591_seawater metagenome targeted loci environmental_af14_hl8_20m_l_r1_	sea water	aquatic;sea	SRP076591	seawater metagenome Targeted loci environmental	1168.83
SRS3626241	SRR7642460	1	SRP156301_microbes in improved saline soil_replicate 15 of bacterium community in grassland soil_	grassland;saline;saline soil;soil	soil;field	SRP156301	Microbes in improved saline soil	1167.04
ERS2302989	ERR2404713	3	ERP107551_dominguez sloan sawesternization gradient_dominguez sloan sawesternization gradient_	built;dust;gradient;village		ERP107551	Dominguez Sloan SAWesternization gradient	1164.85
SRS2777147	SRR7600097	3	SRP114822_marine metagenomes metagenome__	marine	aquatic;marine	SRP114822	Marine metagenomes Metagenome	1163.38
SRS2777147	SRR7033568	3	SRP114822_marine metagenomes metagenome__	marine	aquatic;marine	SRP114822	Marine metagenomes Metagenome	1163.38
SRS1281911	SRR3156914	1	SRP069095_pah-contaminated sediment from the lagos lagoon, nigeria_offin sediment microcosm sample 2a_5w_	contaminated;lagoon;lagos;microcosm;polyaromatic hydrocarbon;sediment	aquatic;sediment	SRP069095	PAH-contaminated sediment from the Lagos Lagoon, Nigeria	1163
SRS6499160	SRR11566684	1	SRP257222_mud crab hemolymph microbiota__	clay;crab;haemolymph;mud;silt;soil	soil	SRP257222	Mud crab hemolymph microbiota	1160.46
SRS1505185	SRR3669410	2	SRP076591_seawater metagenome targeted loci environmental__	ocean;sea water	aquatic;ocean|aquatic;sea	SRP076591	seawater metagenome Targeted loci environmental	1158.85
SRS4656611	SRR8937824	147	SRP193329_soil metagenome raw sequence reads_metagenome or environmental sample from soil metagenome_	raw;soil	soil	SRP193329	soil metagenome Raw sequence reads	1158.72
SRS3995262	SRR8132654	1	SRP167176_soil microbial distribution__	soil	soil	SRP167176	Soil microbial distribution	1154.85
SRS3994542	SRR8132186	1	SRP167176_soil microbial distribution__	soil	soil	SRP167176	Soil microbial distribution	1154.73
SRS1366667	SRR3309870	1	SRP072520_microcosm for hydrocarbons degradation raw sequence reads_130_	degradation;hydrocarbon;microcosm;raw		SRP072520	microcosm for hydrocarbons degradation Raw sequence reads	1153.61
SRS6585174	SRR11671697	1	SRP259661_parental care alters the egg microbiome of the maritime earwig__	egg;marine;parent	aquatic;marine	SRP259661	Parental care alters the egg microbiome of the maritime earwig	1151.53
SRS7207000	SRR12457468	1	SRP277599_casing soil and mushroom cap microbiome during blotch outbreaks in mushroom cultivation: 16s data__	casing;cultivation;fungus;mushroom;outbreaks;soil;yes	soil	SRP277599	Casing soil microbiome mediates suppression of bacterial blotch of mushrooms during consecutive cultivation cycles: 16S data	1150.87
DRS147720	DRR200017	1	DRP006335_prokaryotes in the coastal waters_1605f24_	coast;marine;sea water;water	aquatic;marine|aquatic;sea	DRP006335	prokaryotes in the coastal waters	1150.23
SRS1664394	SRR4115588	1	SRP083965_copepod gut bacteria raw sequence reads_dec12-5_	copepod;gastrointestinal tract;raw	animal	SRP083965	Copepod gut bacteria Raw sequence reads	1147.03
SRS1609117	SRR4004438	4	SRP081003_plant conditioning of the rhizopshere bacteriome__	conditioning;plant;rhizopshere;soil	plant|soil	SRP081003	Plant conditioning of the rhizopshere bacteriome	1145.21
SRS6585251	SRR11671620	1	SRP259661_parental care alters the egg microbiome of the maritime earwig__	egg;marine;parent	aquatic;marine	SRP259661	Parental care alters the egg microbiome of the maritime earwig	1143.39
SRS6435774	SRR11491154	1	SRP255472_studies of bacterial communities diversity on rhizosphere soil_23dayck3_	matagenome;rhizosphere;soil	plant|soil	SRP255472	Studies of bacterial communities diversity on rhizosphere soil	1139.16
SRS1609122	SRR4004444	4	SRP081003_plant conditioning of the rhizopshere bacteriome__	conditioning;plant;rhizopshere;soil	plant|soil	SRP081003	Plant conditioning of the rhizopshere bacteriome	1136.35
SRS1505195	SRR3669620	2	SRP076591_seawater metagenome targeted loci environmental__	ocean;sea water	aquatic;ocean|aquatic;sea	SRP076591	seawater metagenome Targeted loci environmental	1136.34
SRS2375890	SRR5858062	1	SRP113302_soil metagenome raw sequence reads__	raw;soil	soil	SRP113302	soil metagenome Raw sequence reads	1134.85
ERS2539873	ERR2639229	1	ERP109198_16s rdna genes from different size-fraction across vertical profiles in the global ocean sampled during the malaspina 2010 expedition_m145_	marine;ocean;salt;size-fraction;water	aquatic;marine|aquatic;ocean	ERP109198	16S rDNA genes from different size-fraction across vertical profiles in the global ocean sampled during the Malaspina 2010 expedition	1133.85
SRS6664876	SRR11796317	1	SRP261831_microbial communities from baltic sea sediment contaminated with unexploded ordnances__	baltic;contaminated;marine;marine sediment;sediment	aquatic;marine|aquatic;sediment	SRP261831	Microbial communities from Baltic Sea sediment contaminated with unexploded ordnances	1133.07
DRS143920	DRR141366	1	DRP006244_amplicon sequencing analysis of 16s rrna gene of scn-degrading consortium_inoculum_	aerobic;coke;coke-oven;consortium;degradation;inoculation;oven;scn;treatment;waste water	aquatic;waste water	DRP006244	Amplicon sequencing analysis of 16S rRNA gene of SCN-degrading consortium	1133.06
ERS4382422	ERR4016281	2	ERP120501_microbial community dynamics of a polyester film-degrading marine enrichment culture_monomer 1,4-butanediol_	butanediol;degradation;enrichment;marine;monomer;polyester	aquatic;marine	ERP120501	Microbial community dynamics of a polyester film-degrading marine enrichment culture	1131.28
ERS4384118	ERR3987785	1	ERP120550_effect of dispersants and biosurfactants on crude oil biodegradation and microbial ecology_sea water metagenome_	biosurfactants;coast;degradation;dispersion;hydrocarbon;oil;sea water	aquatic;sea	ERP120550	Effect of dispersants and biosurfactants on crude oil biodegradation and microbial ecology	1130.51
SRS6585147	SRR11671724	1	SRP259661_parental care alters the egg microbiome of the maritime earwig__	egg;marine;parent	aquatic;marine	SRP259661	Parental care alters the egg microbiome of the maritime earwig	1130.09
ERS464461	ERR518613	1	ERP005924_seasonality of rare bacterial taxa in radiales e2 gijon/xixon time-series station_seawater sample collected at e2 radiales gijn/xixon time-series station_	gijn;radiales;sea water;seasonality;xixon	aquatic;sea	ERP005924	Seasonality of rare bacterial taxa in Radiales E2 Gijon/Xixon time-series station	1129.78
ERS2539806	ERR2639162	1	ERP109198_16s rdna genes from different size-fraction across vertical profiles in the global ocean sampled during the malaspina 2010 expedition_m58_	marine;ocean;salt;size-fraction;water	aquatic;marine|aquatic;ocean	ERP109198	16S rDNA genes from different size-fraction across vertical profiles in the global ocean sampled during the Malaspina 2010 expedition	1120.06
SRS3995373	SRR8132542	1	SRP167176_soil microbial distribution__	soil	soil	SRP167176	Soil microbial distribution	1119.82
SRS5232639	SRR9924789	1	SRP217764_metagenomic raw reads for water and sediment samples of the yangtze river, china__	raw;river;sediment;stream;water;watercourse;yangtze	aquatic;river|aquatic;sediment	SRP217764	Metagenomic raw reads for water and sediment samples of the Yangtze River, China	1119.04
SRS3021487	SRR6808757	1	SRP134000_soda lime metagenome targeted loci environmental_desalted lime collected from repository pond, 0.5 m depth, 3_	anthropogenic;desalted;pond;soda;terrestrial		SRP134000	soda lime metagenome Targeted loci environmental	1117.97
SRS4081614	SRR8248080	3	SRP170941_raw sequence reads of bacterial assemblages on pe, ps, wood, natural particles and free-living bacterioplankton in the baltic sea__	bacterioplankton;baltic;free-living;plankton;raw;sea;wood	aquatic;sea|plant;wood	SRP170941	Raw sequence reads of bacterial assemblages on PE, PS, wood, natural particles and free-living bacterioplankton in the Baltic Sea	1117.38
SRS420562	SRR1055898	2	SRP022547_foam and foaming activated sludge metagenome_generic sample from activated sludge metagenome st_as_2012.3_	activated sludge;foam;sludge	aquatic;waste water	SRP022547	Foam and foaming activated sludge Metagenome	1115.31
SRS3718866	SRR7760213	1	SRP158964_rhizosphere soil metagenome of transplanted or non-transplanted_rhizosphere of non-transplanted bf4_	non-transplanted;rhizosphere;soil;transplantation	plant|soil	SRP158964	rhizosphere soil Metagenome of transplanted or non-transplanted	1114.19
SRS1504401	SRR3709139	70	SRP238783_evaluation of different preservation methods for activated sludge samples_activated sludge targed sequencing_	activated sludge;aeration;aerobic;association;hydrocarbon;nothing;oil;preservation;saline;sludge;treatment;waste water	aquatic;waste water	SRP238783;SRP076569	Evaluation of different preservation methods for activated sludge samples;activated sludge amplicon sequencing	1113.57
SRS7206961	SRR12457507	1	SRP277599_casing soil and mushroom cap microbiome during blotch outbreaks in mushroom cultivation: 16s data__	casing;cultivation;fungus;mushroom;outbreaks;soil;yes	soil	SRP277599	Casing soil microbiome mediates suppression of bacterial blotch of mushrooms during consecutive cultivation cycles: 16S data	1112.95
ERS4384188	ERR3987855	1	ERP120550_effect of dispersants and biosurfactants on crude oil biodegradation and microbial ecology_sea water metagenome_	biosurfactants;coast;degradation;dispersion;hydrocarbon;oil;sea water	aquatic;sea	ERP120550	Effect of dispersants and biosurfactants on crude oil biodegradation and microbial ecology	1112.35
SRS5756941	SRR10580906	1	SRP234511_anammox reactors samples__	ammonia;anammox		SRP234511	Anammox reactors samples	1112.08
SRS3995369	SRR8132543	1	SRP167176_soil microbial distribution__	soil	soil	SRP167176	Soil microbial distribution	1110.62
ERS4384130	ERR3987797	1	ERP120550_effect of dispersants and biosurfactants on crude oil biodegradation and microbial ecology_sea water metagenome_	biosurfactants;coast;degradation;dispersion;hydrocarbon;oil;sea water	aquatic;sea	ERP120550	Effect of dispersants and biosurfactants on crude oil biodegradation and microbial ecology	1108.1
SRS6104336	SRR11087071	2	SRP247264_bacterioplankton communities in an overwintering habitat for large yellow croaker__	bacterioplankton;croaker;overwintering;plankton;water	aquatic	SRP247264	bacterioplankton communities in an overwintering habitat for large yellow croaker	1107.51
SRS1572468	SRR3933244	2	SRP079000_seawater metagenome genome sequencing and assembly__	sea water;summer;terrestrial	aquatic;sea	SRP079000	seawater metagenome Genome sequencing and assembly	1105.82
SRS4433145	SRR8662522	1	SRP187389_rhizosphere soil metagenome_q1_	rhizosphere;soil	plant|soil	SRP187389	Rhizosphere soil Metagenome	1103.78
SRS3328184	SRR7199150	1	SRP148678_microbial communities from the rhizosphere of c. edulis and co-occurring native plants._rhizosphere bacterial community from carpobrotus edulis_	co-occurrence;native;plant;rhizosphere;soil	plant|soil	SRP148678	Microbial communities from the rhizosphere of C. edulis and co-occurring native plants.	1103.08
SRS4656611	SRR8937770	147	SRP193329_soil metagenome raw sequence reads_metagenome or environmental sample from soil metagenome_	raw;soil	soil	SRP193329	soil metagenome Raw sequence reads	1101.68
SRS6585180	SRR11671691	1	SRP259661_parental care alters the egg microbiome of the maritime earwig__	egg;marine;parent	aquatic;marine	SRP259661	Parental care alters the egg microbiome of the maritime earwig	1100.93
ERS4384152	ERR3987819	1	ERP120550_effect of dispersants and biosurfactants on crude oil biodegradation and microbial ecology_sea water metagenome_	biosurfactants;coast;degradation;dispersion;hydrocarbon;oil;sea water	aquatic;sea	ERP120550	Effect of dispersants and biosurfactants on crude oil biodegradation and microbial ecology	1100.47
ERS3379048	ERR3289125	1	ERP114935_cortisol stress response is linked to changes in the diversity and structure of the atlantic salmon faecal microbiome_s_59_	feces;salmon;stress	animal	ERP114935	Cortisol stress response is linked to changes in the diversity and structure of the Atlantic salmon faecal microbiome	1100.27
ERS488737	ERR594369	1	ERP003708_shotgun sequencing of tara oceans dna samples corresponding to size fractions for dna viruses_tara_20100312t0606z_036_event_pump_p_s_(5 m)_virus_nuc-fe_w<-0.22_tara_r100000028_	acid;high;latituden;liquid;longitudee;marine;nitrogen;ocean;peristaltic;plankton;pump;saline;size-fractionated;storage;surface;virus;water	aquatic;marine|aquatic;ocean	ERP003708	Shotgun Sequencing of Tara Oceans DNA samples corresponding to size fractions for DNA viruses	1099.38
SRS6585278	SRR11671593	1	SRP259661_parental care alters the egg microbiome of the maritime earwig__	egg;marine;parent	aquatic;marine	SRP259661	Parental care alters the egg microbiome of the maritime earwig	1098.57
SRS4543491	SRR8792687	1	SRP189604_metabolic pathways information during high-solid anaerobic digestion process and aerobic composting with dewatered sludge growth or species succession on soil doc_t1_80d_	aerobic;ammonia;anammox;compost;dewatered;digestion;high;high-solid;sludge;soil	aquatic|soil	SRP189604	Metabolic pathways information during high-solid anaerobic digestion process and aerobic composting with dewatered sludge Growth or Species Succession on Soil DOC	1097.74
SRS6460670	SRR11522843	1	SRP255941_microbial community of steam-treated spent growing media for circular use_metabarcoding bacterial substrate community_	steam;treatment		SRP255941	Microbial community of steam-treated spent growing media for circular use	1097.44
SRS5759010	SRR10583159	1	SRP151042_brackish metagenome raw sequence reads__	brackish;raw		SRP151042	Brackish metagenome Raw sequence reads	1096.91
ERS4414899	ERR4010627	1	ERP121015_impact of synthetic silver nanoparticles on microbial community structure and function of vertical and horizontal subsurface flow wastewater treatment system_day0 hf1_	anthropogenic;artificial;biofilm;biofiltration;filtration;flow;metal;nanoparticle;silver;sub-surface;synthesis;treatment;waste water	aquatic;waste water	ERP121015	Impact of synthetic silver nanoparticles on microbial community structure and function of vertical and horizontal subsurface flow wastewater treatment system	1095.89
SRS7206910	SRR12457560	1	SRP277599_casing soil and mushroom cap microbiome during blotch outbreaks in mushroom cultivation: 16s data__	casing;cultivation;fungus;mushroom;outbreaks;soil;yes	soil	SRP277599	Casing soil microbiome mediates suppression of bacterial blotch of mushrooms during consecutive cultivation cycles: 16S data	1095.83
SRS6664657	SRR11796536	1	SRP261831_microbial communities from baltic sea sediment contaminated with unexploded ordnances__	baltic;contaminated;marine;marine sediment;sediment	aquatic;marine|aquatic;sediment	SRP261831	Microbial communities from Baltic Sea sediment contaminated with unexploded ordnances	1095.62
SRS821400	SRR1768616	1	SRP052521_marine metagenomics of the belgian north sea metagenome__	marine;sea	aquatic;marine|aquatic;sea	SRP052521	Marine metagenomics of the Belgian North Sea Metagenome	1095.55
SRS6104336	SRR11022465	2	SRP247264_bacterioplankton communities in an overwintering habitat for large yellow croaker__	bacterioplankton;croaker;overwintering;plankton;water	aquatic	SRP247264	bacterioplankton communities in an overwintering habitat for large yellow croaker	1094.35
SRS4758567	SRR9055865	1	SRP198415_boat microbial communities_euvbilge_	aerobic;boat		SRP198415	Boat Microbial Communities	1094.35
DRS121046	DRR205725	1	DRP005784_structure and functional diversity of bacterioplankton communities in an overwintering habitat for large yellow croaker, pseudosciaena crocea, of southern east china sea_water metagenome collected from b05 station in april_	bacterioplankton;croaker;marine;off-shore;overwintering;plankton;sea water	aquatic;marine|aquatic;sea	DRP005784	Structure and functional diversity of bacterioplankton communities in an overwintering habitat for large yellow croaker, Pseudosciaena crocea, of southern East China Sea	1094.26
SRS6435758	SRR11491170	1	SRP255472_studies of bacterial communities diversity on rhizosphere soil_59dayba6_	matagenome;rhizosphere;soil	plant|soil	SRP255472	Studies of bacterial communities diversity on rhizosphere soil	1094.23
SRS4433141	SRR8662526	1	SRP187389_rhizosphere soil metagenome_t3_	rhizosphere;soil	plant|soil	SRP187389	Rhizosphere soil Metagenome	1093.73
ERS4414911	ERR4010639	1	ERP121015_impact of synthetic silver nanoparticles on microbial community structure and function of vertical and horizontal subsurface flow wastewater treatment system_day35 hf1_	anthropogenic;artificial;biofilm;biofiltration;filtration;flow;metal;nanoparticle;silver;sub-surface;synthesis;treatment;waste water	aquatic;waste water	ERP121015	Impact of synthetic silver nanoparticles on microbial community structure and function of vertical and horizontal subsurface flow wastewater treatment system	1093.02
SRS3095310	SRR6901955	1	SRP136508_sand sample from sand bioreactor treating high salt turkey processing wastewater__	bioreactor;high salt;sand;treatment;turkey;waste water	aquatic;waste water	SRP136508	Sand sample from sand bioreactor treating high salt turkey processing wastewater	1092.88
ERS493835	ERR599365	2	ERP003708_shotgun sequencing of tara oceans dna samples corresponding to size fractions for dna viruses_tara_20111211t2040z_138_combined-events_cast_mb_m_(450 m)_virus_nuc-fe_w<-0.22_tara_r100000789_	acid;bottle;latituden;liquid;longitudee;marine;mesopelagic zone;niskin;nitrogen;ocean;plankton;saline;sbe;size-fractionated;storage;virus;water;zone	aquatic;marine|aquatic;ocean	ERP003708	Shotgun Sequencing of Tara Oceans DNA samples corresponding to size fractions for DNA viruses	1092.1
SRS5759040	SRR10583129	1	SRP151042_brackish metagenome raw sequence reads__	brackish;raw		SRP151042	Brackish metagenome Raw sequence reads	1091.24
SRS4656611	SRR8937723	147	SRP193329_soil metagenome raw sequence reads_metagenome or environmental sample from soil metagenome_	raw;soil	soil	SRP193329	soil metagenome Raw sequence reads	1091.19
ERS1979759	ERR2177601	1	ERP104834_the effect of weatherization on the microbiology of the residential built environment in upstate new york_weatherization of older homes_	air;built;city;upstate;york		ERP104834	The effect of weatherization on the microbiology of the residential built environment in Upstate New York	1090.8
SRS4758505	SRR9055509	386	SRP198414_cannabis rhizosphere samples_metagenome or environmental sample from bacteria from cannabis soil_	cannabis;rhizosphere;soil	plant|soil	SRP198414	Cannabis Rhizosphere Samples	1090.66
ERS1291791	ERR1581127	1	ERP016851_spatial and temporal variation in nest and egg bacteria of tree swallows in north america_spatial and temporal variation in nest and egg bacteria of wild birds_	association;bird;egg;forest;host;nest;plant;surface;swab;swallows;temperate;tree;wild	animal|soil;forest|plant	ERP016851	Spatial and Temporal Variation in Nest and Egg Bacteria of tree swallows in North America	1090.32
SRS5072397	SRR9654007	1	SRP213675_variation in pickleweed root-associated microbial communities at different locations of a saline solid waste management unit contaminated with petroleum hydrocarbons__	contaminated;hydrocarbon;petroleum;root;saline;waste	plant;rhizosphere	SRP213675	Variation in pickleweed root-associated microbial communities at different locations of a saline solid waste management unit contaminated with petroleum hydrocarbons	1089.32
SRS4198459	SRR8382460	1	SRP174975_polysaccharide contributes to the enrichment of antibiotic resistance genes in mariculture_prawn+jellyfish+clam 1_	antibiotic;antibiotics (resistance);aquaculture;enrichment;mariculture;polysaccharide;prawn+jellyfish+clam		SRP174975	Polysaccharide contributes to the enrichment of antibiotic resistance genes in mariculture	1086.64
ERS1867753	ERR2093216	1	ERP023485_dietary and developmental shifts in butterfly-associated bacterial communities_papilio polytes (pupa 2)_	association;diet;host;insect;lepidoptera;pupa		ERP023485	DIETARY AND DEVELOPMENTAL SHIFTS IN BUTTERFLY-ASSOCIATED BACTERIAL COMMUNITIES	1086.52
SRS4440218	SRR8670305	1	SRP187581_geovide cruise 2014 microbial community structure data_geovide14-224_	None		SRP187581	Geovide cruise 2014 microbial community structure data	1086.49
SRS2676181	SRR6277415	1	SRP124701_global studies of microbial diversity in soil__	soil	soil	SRP124701	global studies of microbial diversity in soil	1086.21
SRS6460593	SRR11522920	1	SRP255941_microbial community of steam-treated spent growing media for circular use_metabarcoding bacterial substrate community_	steam;treatment		SRP255941	Microbial community of steam-treated spent growing media for circular use	1085.15
SRS1609131	SRR4004392	4	SRP081003_plant conditioning of the rhizopshere bacteriome__	conditioning;plant;rhizopshere;soil	plant|soil	SRP081003	Plant conditioning of the rhizopshere bacteriome	1084.65
SRS6435775	SRR11491153	1	SRP255472_studies of bacterial communities diversity on rhizosphere soil_23dayck4_	matagenome;rhizosphere;soil	plant|soil	SRP255472	Studies of bacterial communities diversity on rhizosphere soil	1084.55
DRS147721	DRR200018	1	DRP006335_prokaryotes in the coastal waters_1605f25_	coast;marine;sea water;water	aquatic;marine|aquatic;sea	DRP006335	prokaryotes in the coastal waters	1084.5
SRS5370002	SRR10095613	1	SRP077988_uncultured prokaryote targeted locus (loci)_reactor 2 effluent day 226_	aerobic;effluent		SRP077988	uncultured prokaryote Targeted Locus (Loci)	1084.37
SRS6663254	SRR11794487	1	SRP261770_marine bacterial environmental sample__	marine	aquatic;marine	SRP261770	marine bacterial environmental sample	1083.75
ERS2850129	ERR2851310	1	ERP111559_high throughput sequencing of eukaryotic and prokaryotic communities in c. vulgaris cultures_chlorella vulgaris microbial community_	chlorella;high		ERP111559	High throughput sequencing of eukaryotic and prokaryotic communities in C. vulgaris cultures	1083.59
SRS6104337	SRR11022464	2	SRP247264_bacterioplankton communities in an overwintering habitat for large yellow croaker__	bacterioplankton;croaker;overwintering;plankton;water	aquatic	SRP247264	bacterioplankton communities in an overwintering habitat for large yellow croaker	1081.71
SRS2838604	SRR6476743	1	SRP129876_microbial diversity study on samples from andaman & nicobar island__	andaman		SRP129876	Microbial diversity study on samples from Andaman & Nicobar Island	1080.4
ERS2742495	ERR2804362	1	ERP110785_80 cohort data_a prospective randomized, double-blind, placebo-controlled, dose-response relationship study to investigate the efficacy of fructo-oligosaccharides (fos) on human gut microflora_	adult;association;bifidogenic;blind;blood;calcium;carbohydrate;diet;dosage;dose-response;double-blind;feces;fiber;fructo;fructo-oligosaccharides;gastrointestinal tract;healthy;human;human-associated;intake;measure;oligosaccharide;placebo;placebo-controlled;sugar;supplementation;triglycerides;uploaded	animal;human	ERP110785	80 cohort data	1080.21
SRS6835411	SRR12007415	1	SRP267164_endemic dominant coral species associated bacteria in the south china sea_coral-associated bacteria_	association;coral;endemic;sea	aquatic;sea	SRP267164	Endemic dominant coral species associated bacteria in the South China Sea	1080
DRS114345	DRR198568	1	DRP005613_microbiota profiles in the gills of coastal shellfish_haliotis discus discus -1_	abalone;coast;discus;food;gill;shellfish		DRP005613	Microbiota profiles in the gills of coastal shellfish	1077.23
SRS4439312	SRR8669468	1	SRP187546_milk metagenome raw sequence reads__	dairy food;milk;raw		SRP187546	milk metagenome Raw sequence reads	1076.54
SRS821397	SRR1768613	1	SRP052521_marine metagenomics of the belgian north sea metagenome__	marine;sea	aquatic;marine|aquatic;sea	SRP052521	Marine metagenomics of the Belgian North Sea Metagenome	1076.1
SRS3995114	SRR8132287	1	SRP167176_soil microbial distribution__	soil	soil	SRP167176	Soil microbial distribution	1071.19
SRS3877472	SRR7964685	1	SRP163451_longintudinal sampling of fruitbat microbiome__	None		SRP163451	Longintudinal sampling of fruitbat microbiome	1070.83
DRS121047	DRR205726	1	DRP005784_structure and functional diversity of bacterioplankton communities in an overwintering habitat for large yellow croaker, pseudosciaena crocea, of southern east china sea_water metagenome collected from b07 station in april_	bacterioplankton;croaker;marine;off-shore;overwintering;plankton;sea water	aquatic;marine|aquatic;sea	DRP005784	Structure and functional diversity of bacterioplankton communities in an overwintering habitat for large yellow croaker, Pseudosciaena crocea, of southern East China Sea	1070.08
SRS2978170	SRR6747792	1	SRP133034_activated sludge metagenome raw sequence reads__	activated sludge;aerobic;raw;sludge	aquatic;waste water	SRP133034	activated sludge metagenome Raw sequence reads	1069.14
SRS3718863	SRR7760216	1	SRP158964_rhizosphere soil metagenome of transplanted or non-transplanted_rhizosphere of non-transplanted bf1_	non-transplanted;rhizosphere;soil;transplantation	plant|soil	SRP158964	rhizosphere soil Metagenome of transplanted or non-transplanted	1068.24
SRS4439967	SRR8670555	1	SRP187581_geovide cruise 2014 microbial community structure data_geovide14-243_	None		SRP187581	Geovide cruise 2014 microbial community structure data	1066.2
SRS3225043	SRR7072330	1	SRP143417_doormat and stool metagenome raw sequence reads__	doormat;feces;raw	animal	SRP143417	Doormat and stool metagenome Raw sequence reads	1065.77
SRS3492301	SRR7459866	1	SRP151750_study of microbial diversity on soil__	soil	soil	SRP151750	Study of microbial diversity on soil	1065.1
SRS3623038	SRR7638768	1	SRP156200_args-osp: online searching platform for antibiotic resistance genes in metagenomic database and bacterial whole genome database__	antibiotic;antibiotics (resistance);online		SRP156200	ARGs-OSP: Online searching platform for antibiotic resistance genes in metagenomic database and bacterial whole genome database	1065.03
SRS4667048	SRR8949371	80	SRP193713_four site rhizosphere soil sample raw sequence reads_mims environmental/metagenome sample from soil metagenome_	raw;rhizosphere;soil	plant|soil	SRP193713	Four site rhizosphere soil sample Raw sequence reads	1064.99
SRS3718860	SRR7760220	1	SRP158964_rhizosphere soil metagenome of transplanted or non-transplanted_rhizosphere of non-transplanted bf5_	non-transplanted;rhizosphere;soil;transplantation	plant|soil	SRP158964	rhizosphere soil Metagenome of transplanted or non-transplanted	1064.9
DRS051496	DRR093462	1	DRP003147_strategic innovation promotion program_wa_sup_lo8_	aerobic;greenhouse;soil;strategic	soil	DRP003147	Strategic Innovation Promotion Program	1064.08
SRS4758622	SRR9055810	1	SRP198415_boat microbial communities_g2swab_	aerobic;boat;swab		SRP198415	Boat Microbial Communities	1064.04
SRS4656611	SRR8937826	147	SRP193329_soil metagenome raw sequence reads_metagenome or environmental sample from soil metagenome_	raw;soil	soil	SRP193329	soil metagenome Raw sequence reads	1062.02
SRS1366652	SRR3309859	1	SRP072520_microcosm for hydrocarbons degradation raw sequence reads_120_	degradation;hydrocarbon;microcosm;raw		SRP072520	microcosm for hydrocarbons degradation Raw sequence reads	1061.44
ERS1864714	ERR2088827	1	ERP023485_dietary and developmental shifts in butterfly-associated bacterial communities_ariadne merione (larva 3)_	association;diet;host;larva;lepidoptera		ERP023485	DIETARY AND DEVELOPMENTAL SHIFTS IN BUTTERFLY-ASSOCIATED BACTERIAL COMMUNITIES	1061.29
SRS5759008	SRR10583161	1	SRP151042_brackish metagenome raw sequence reads__	brackish;raw		SRP151042	Brackish metagenome Raw sequence reads	1060.87
SRS3718862	SRR7760218	1	SRP158964_rhizosphere soil metagenome of transplanted or non-transplanted_rhizosphere of transplanted bf2_	non-transplanted;rhizosphere;soil;transplantation	plant|soil	SRP158964	rhizosphere soil Metagenome of transplanted or non-transplanted	1060.09
SRS3718875	SRR7760198	1	SRP158964_rhizosphere soil metagenome of transplanted or non-transplanted_bulk of of5_	non-transplanted;rhizosphere;soil;transplantation	plant|soil	SRP158964	rhizosphere soil Metagenome of transplanted or non-transplanted	1056.93
SRS6719091	SRR11856573	1	SRP264966_bacterial communities in the rhizosphere and phyllosphere of halophytes and drought-tolerant plants in mediterranean ecosystems with different soil properties_artr2_	drought;drought-tolerant;dry;halophyte;phyllosphere;plant;rhizosphere;soil;tolerance	plant|soil	SRP264966	Bacterial communities in the rhizosphere and phyllosphere of halophytes and drought-tolerant plants in Mediterranean Ecosystems with different soil properties	1056.82
SRS6582568	SRR11668883	6	SRP259567_marine hydrocarbon-degrading bacteria breakdown poly(ethylene terephthalate) (pet)__	degradation;hydrocarbon;marine;pet;polyethylene;terephthalate	aquatic;marine	SRP259567	Marine hydrocarbon-degrading bacteria breakdown poly(ethylene terephthalate) (PET)	1054.57
ERS2742486	ERR2804353	1	ERP110785_80 cohort data_a prospective randomized, double-blind, placebo-controlled, dose-response relationship study to investigate the efficacy of fructo-oligosaccharides (fos) on human gut microflora_	adult;association;bifidogenic;blind;blood;calcium;carbohydrate;diet;dosage;dose-response;double-blind;feces;fiber;fructo;fructo-oligosaccharides;gastrointestinal tract;healthy;human;human-associated;intake;measure;oligosaccharide;placebo;placebo-controlled;sugar;supplementation;triglycerides;uploaded	animal;human	ERP110785	80 cohort data	1053.05
SRS1539126	SRR3740742	1	SRP077784_examining the diversity of 16s in polycyclic aromatic hydrocarbon bacterial communities under anoxic nitrate reducing conditions.__	anoxic;hydrocarbon;nitrate;polyaromatic hydrocarbon;reduction		SRP077784	Examining the diversity of 16s in polycyclic aromatic hydrocarbon bacterial communities under anoxic nitrate reducing conditions.	1052.93
SRS1558714	SRR3884072	1	SRP078394_seawater metagenome targeted locus (loci)__	sea water	aquatic;sea	SRP078394	seawater metagenome Targeted Locus (Loci)	1051.74
SRS2289925	SRR5690554	1	SRP109327_agricultural soil microbial communities from utah to study nitrogen management - steer compost 2011 metagenome_agricultural soil microbial communities from utah to study nitrogen management - steer compost 2011_	agricultural;compost;nitrogen;soil	soil;agricultural	SRP109327	Agricultural soil microbial communities from Utah to study Nitrogen management - Steer compost 2011 metagenome	1051.19
SRS6435778	SRR11491150	1	SRP255472_studies of bacterial communities diversity on rhizosphere soil_23dayck6_	matagenome;rhizosphere;soil	plant|soil	SRP255472	Studies of bacterial communities diversity on rhizosphere soil	1048.3
SRS6104337	SRR11087070	2	SRP247264_bacterioplankton communities in an overwintering habitat for large yellow croaker__	bacterioplankton;croaker;overwintering;plankton;water	aquatic	SRP247264	bacterioplankton communities in an overwintering habitat for large yellow croaker	1046.84
SRS3152034	SRR6975053	1	SRP139192_chicken gut metagenome raw sequence reads-wens-dj__	bird;gastrointestinal tract;intestine;jejunum;livestock;mucosa;poultry;raw;wens	animal;bird	SRP139192	chicken gut metagenome Raw sequence reads-WENS-DJ	1046.53
SRS6367695	SRR11404473	1	SRP253872_16s rrna sequencing__	None		SRP253872	16S rRNA sequencing	1045.76
SRS6664659	SRR11796534	1	SRP261831_microbial communities from baltic sea sediment contaminated with unexploded ordnances__	baltic;contaminated;marine;marine sediment;sediment	aquatic;marine|aquatic;sediment	SRP261831	Microbial communities from Baltic Sea sediment contaminated with unexploded ordnances	1044.57
DRS147705	DRR200002	1	DRP006335_prokaryotes in the coastal waters_1605f5_	coast;marine;sea water;water	aquatic;marine|aquatic;sea	DRP006335	prokaryotes in the coastal waters	1043.16
SRS1609122	SRR4004401	4	SRP081003_plant conditioning of the rhizopshere bacteriome__	conditioning;plant;rhizopshere;soil	plant|soil	SRP081003	Plant conditioning of the rhizopshere bacteriome	1042.88
SRS4433142	SRR8662525	1	SRP187389_rhizosphere soil metagenome_z1_	rhizosphere;soil	plant|soil	SRP187389	Rhizosphere soil Metagenome	1041.53
SRS3066369	SRR6861021	1	SRP126657_aquarium water column metagenome_ocean voyager_	aquarium;ocean;water	aquatic;ocean	SRP126657	Aquarium water column metagenome	1041.06
SRS6664630	SRR11796563	1	SRP261831_microbial communities from baltic sea sediment contaminated with unexploded ordnances__	baltic;contaminated;marine;marine sediment;sediment	aquatic;marine|aquatic;sediment	SRP261831	Microbial communities from Baltic Sea sediment contaminated with unexploded ordnances	1040.74
DRS147658	DRR199955	1	DRP006335_prokaryotes in the coastal waters_1511f39_	coast;marine;sea water;water	aquatic;marine|aquatic;sea	DRP006335	prokaryotes in the coastal waters	1038.58
SRS5759022	SRR10583147	1	SRP151042_brackish metagenome raw sequence reads__	brackish;raw		SRP151042	Brackish metagenome Raw sequence reads	1038.48
SRS2375897	SRR5858055	1	SRP113302_soil metagenome raw sequence reads__	raw;soil	soil	SRP113302	soil metagenome Raw sequence reads	1036.4
ERS492445	ERR2010979	2	ERP003634_16s rdna gene sequencing of tara oceans dna samples corresponding to size fractions for prokaryotes_tara_20110615t0059z_112_combined-events_cast_mb_d_(155 m)_bact_nuc-dna(100l)_w0.22-3_tara_b100000945_	acid;bottle;chlorophyll;deep;latituden;liquid;longitudee;marine;niskin;nitrogen;ocean;plankton;saline;sbe;size-fractionated;storage;water	aquatic;marine|aquatic;ocean	ERP003634;ERP001736	16S rDNA Gene Sequencing of Tara Oceans DNA samples corresponding to size fractions for prokaryotes;Shotgun Sequencing of Tara Oceans DNA samples corresponding to size fractions for prokaryotes and large DNA viruses	1034.06
SRS5072409	SRR9653995	1	SRP213675_variation in pickleweed root-associated microbial communities at different locations of a saline solid waste management unit contaminated with petroleum hydrocarbons__	contaminated;hydrocarbon;petroleum;root;saline;waste	plant;rhizosphere	SRP213675	Variation in pickleweed root-associated microbial communities at different locations of a saline solid waste management unit contaminated with petroleum hydrocarbons	1031.61
SRS7206966	SRR12457502	1	SRP277599_casing soil and mushroom cap microbiome during blotch outbreaks in mushroom cultivation: 16s data__	casing;cultivation;fungus;moss;mushroom;outbreaks;peat;plant;soil;sphagnum	plant|soil	SRP277599	Casing soil microbiome mediates suppression of bacterial blotch of mushrooms during consecutive cultivation cycles: 16S data	1030.8
ERS717830	ERR874210	1	ERP010414_microbial community dynamics in industrial algae production systems_fulbright_biofuels_	algae;bioenergy;biofuel;bioreactor;industry;limnic;production	aquatic	ERP010414	Microbial community dynamics in industrial algae production systems	1028.44
SRS1165716	SRR2919047	2	SRP066270_pensacola beach 16s amplicon sequences raw sequence reads__	aerobic;beach;raw;sand		SRP066270	Pensacola Beach 16S Amplicon Sequences Raw sequence reads	1028.14
SRS2791208	SRR6424007	1	SRP127607_metagenomics of oil contaminated soil samples planted with alfalfa and barley_clean.sandy.soil_	barley;clean;crop;facultative anaerobe;legume;medicago sativa;oil;oil contamination;plant;plantation;sand;soil	plant|soil	SRP127607	Metagenomics of oil contaminated soil samples planted with Alfalfa and Barley	1026.34
SRS3178448	SRR7015802	1	SRP140687_soa pensacola beach in situ incubation metagenome__	beach;incubation;sand;sediment;soa	aquatic;sediment	SRP140687	SOA Pensacola Beach in situ incubation Metagenome	1026.1
SRS2978211	SRR6747751	1	SRP133034_activated sludge metagenome raw sequence reads__	activated sludge;aerobic;raw;sludge	aquatic;waste water	SRP133034	activated sludge metagenome Raw sequence reads	1021.87
ERS4384220	ERR3987887	1	ERP120550_effect of dispersants and biosurfactants on crude oil biodegradation and microbial ecology_sea water metagenome_	biosurfactants;coast;degradation;dispersion;hydrocarbon;oil;sea water	aquatic;sea	ERP120550	Effect of dispersants and biosurfactants on crude oil biodegradation and microbial ecology	1020.87
ERS3887913	ERR3597549	2	ERP113416_comparative analysis of amplicon and metagenomic sequencing methods reveals key features in the evolution of animal metaorganisms_nematostella vectensis associated microbial sample_	adult;animal;aquarium;association;human;human-associated;nematostella;polyp;saline;sea water;vectensis	animal;human|aquatic;sea	ERP113416	Comparative analysis of amplicon and metagenomic sequencing methods reveals key features in the evolution of animal metaorganisms	1019.54
ERS3887913	ERR3609689	2	ERP113416_comparative analysis of amplicon and metagenomic sequencing methods reveals key features in the evolution of animal metaorganisms_nematostella vectensis associated microbial sample_	adult;animal;aquarium;association;human;human-associated;nematostella;polyp;saline;sea water;vectensis	animal;human|aquatic;sea	ERP113416	Comparative analysis of amplicon and metagenomic sequencing methods reveals key features in the evolution of animal metaorganisms	1019.39
SRS1609131	SRR4004435	4	SRP081003_plant conditioning of the rhizopshere bacteriome__	conditioning;plant;rhizopshere;soil	plant|soil	SRP081003	Plant conditioning of the rhizopshere bacteriome	1018.84
SRS3178432	SRR7015822	1	SRP140687_soa pensacola beach in situ incubation metagenome__	beach;incubation;sand;sediment;soa	aquatic;sediment	SRP140687	SOA Pensacola Beach in situ incubation Metagenome	1017.96
SRS3095320	SRR6901944	1	SRP136508_sand sample from sand bioreactor treating high salt turkey processing wastewater__	bioreactor;high salt;sand;treatment;turkey;waste water	aquatic;waste water	SRP136508	Sand sample from sand bioreactor treating high salt turkey processing wastewater	1014.71
SRS6585196	SRR11671675	1	SRP259661_parental care alters the egg microbiome of the maritime earwig__	egg;marine;parent	aquatic;marine	SRP259661	Parental care alters the egg microbiome of the maritime earwig	1014.37
SRS4079970	SRR8246404	1	SRP170819_farm-to-table cheese production microflora__	animal;cheese;dairy food;farm;food;garbage;production;transformation;waste	animal|soil;farm	SRP170819	Farm-to-table cheese production microflora	1014.34
ERS1783707	ERR2004494	1	ERP023485_dietary and developmental shifts in butterfly-associated bacterial communities_pieris brassicae (larva1)_	association;brassicae;diet;host;lepidoptera;pieris		ERP023485	DIETARY AND DEVELOPMENTAL SHIFTS IN BUTTERFLY-ASSOCIATED BACTERIAL COMMUNITIES	1014.07
SRS4440025	SRR8670497	1	SRP187581_geovide cruise 2014 microbial community structure data_geovide14-178_	None		SRP187581	Geovide cruise 2014 microbial community structure data	1012.67
ERS4341829	ERR3941514	1	ERP120105_mg_baby timeseries_development ecology of the human microbiome-longitudinal study_	association;baby;city;human;human-associated;human-skin;sebum;skin	animal;human	ERP120105	MG_baby timeseries	1011.73
SRS3195150	SRR7035785	2	SRP114822_marine metagenomes metagenome__	marine	aquatic;marine	SRP114822	Marine metagenomes Metagenome	1010.52
SRS3195150	SRR7595176	2	SRP114822_marine metagenomes metagenome__	marine	aquatic;marine	SRP114822	Marine metagenomes Metagenome	1010.52
SRS6460866	SRR11522646	1	SRP255941_microbial community of steam-treated spent growing media for circular use_metabarcoding bacterial substrate community_	steam;treatment		SRP255941	Microbial community of steam-treated spent growing media for circular use	1006.88
ERS2742490	ERR2804357	1	ERP110785_80 cohort data_a prospective randomized, double-blind, placebo-controlled, dose-response relationship study to investigate the efficacy of fructo-oligosaccharides (fos) on human gut microflora_	adult;association;bifidogenic;blind;blood;calcium;carbohydrate;diet;dosage;dose-response;double-blind;feces;fiber;fructo;fructo-oligosaccharides;gastrointestinal tract;healthy;human;human-associated;intake;measure;oligosaccharide;placebo;placebo-controlled;sugar;supplementation;triglycerides;uploaded	animal;human	ERP110785	80 cohort data	1006.34
SRS3178390	SRR7015861	1	SRP140687_soa pensacola beach in situ incubation metagenome__	beach;incubation;sand;sediment;soa	aquatic;sediment	SRP140687	SOA Pensacola Beach in situ incubation Metagenome	1003.9
ERS4384036	ERR3987703	1	ERP120550_effect of dispersants and biosurfactants on crude oil biodegradation and microbial ecology_sea water metagenome_	biosurfactants;coast;degradation;dispersion;hydrocarbon;oil;sea water	aquatic;sea	ERP120550	Effect of dispersants and biosurfactants on crude oil biodegradation and microbial ecology	1003.01
SRS6435777	SRR11491151	1	SRP255472_studies of bacterial communities diversity on rhizosphere soil_23dayck5_	matagenome;rhizosphere;soil	plant|soil	SRP255472	Studies of bacterial communities diversity on rhizosphere soil	1002.86
ERS4384146	ERR3987813	1	ERP120550_effect of dispersants and biosurfactants on crude oil biodegradation and microbial ecology_sea water metagenome_	biosurfactants;coast;degradation;dispersion;hydrocarbon;oil;sea water	aquatic;sea	ERP120550	Effect of dispersants and biosurfactants on crude oil biodegradation and microbial ecology	1001.8
SRS1777647	SRR4841479	1	SRP092460_horizontal slow sand filter microbiome raw sequence reads_inflow_hssf_t3__16se_	filtration;hssf;inflow;raw;sand;slow		SRP092460	Horizontal Slow Sand Filter Microbiome Raw sequence reads	999.134
SRS5759007	SRR10583162	1	SRP151042_brackish metagenome raw sequence reads__	brackish;raw		SRP151042	Brackish metagenome Raw sequence reads	998.755
ERS2102158	ERR2259969	1	ERP106314_prairie dog soils_prairie_dog_burrow_soil_	burrow;city;dog;field;grassland;prairie;soil	animal;dog|soil;field	ERP106314	Prairie dog soils	998.431
SRS3718877	SRR7760197	1	SRP158964_rhizosphere soil metagenome of transplanted or non-transplanted_bulk of of4_	non-transplanted;rhizosphere;soil;transplantation	plant|soil	SRP158964	rhizosphere soil Metagenome of transplanted or non-transplanted	996.992
SRS2063531	SRR5366151	1	SRP102289_bioflocs metagenome raw sequence reads_floca.1_	bioflocs;raw		SRP102289	Bioflocs metagenome Raw sequence reads	994.34
SRS4656611	SRR8937825	147	SRP193329_soil metagenome raw sequence reads_metagenome or environmental sample from soil metagenome_	raw;soil	soil	SRP193329	soil metagenome Raw sequence reads	992.611
SRS2795129	SRR6425777	1	SRP127637_comprehensive metagenomic_sample_xt4_	None		SRP127637	Comprehensive Metagenomic	992.157
SRS3718904	SRR7760177	1	SRP158964_rhizosphere soil metagenome of transplanted or non-transplanted_bulk of bf3_	non-transplanted;rhizosphere;soil;transplantation	plant|soil	SRP158964	rhizosphere soil Metagenome of transplanted or non-transplanted	990.281
SRS6435757	SRR11491171	1	SRP255472_studies of bacterial communities diversity on rhizosphere soil_59dayba5_	matagenome;rhizosphere;soil	plant|soil	SRP255472	Studies of bacterial communities diversity on rhizosphere soil	990.227
SRS6460905	SRR11522936	1	SRP255941_microbial community of steam-treated spent growing media for circular use_metabarcoding bacterial substrate community_	steam;treatment		SRP255941	Microbial community of steam-treated spent growing media for circular use	989.586
SRS2787498	SRR6417031	1	SRP127516_lake water metagenome raw sequence reads_fall lake water_	lake;raw;water	aquatic;lake	SRP127516	Lake water metagenome Raw sequence reads	987.628
SRS6460693	SRR11522820	1	SRP255941_microbial community of steam-treated spent growing media for circular use_metabarcoding bacterial substrate community_	steam;treatment		SRP255941	Microbial community of steam-treated spent growing media for circular use	986.795
SRS5759034	SRR10583135	1	SRP151042_brackish metagenome raw sequence reads__	brackish;raw		SRP151042	Brackish metagenome Raw sequence reads	985.132
SRS6664650	SRR11796543	1	SRP261831_microbial communities from baltic sea sediment contaminated with unexploded ordnances__	baltic;contaminated;marine;marine sediment;sediment	aquatic;marine|aquatic;sediment	SRP261831	Microbial communities from Baltic Sea sediment contaminated with unexploded ordnances	985.118
SRS2834601	SRR6471953	6	SRP114822_marine metagenomes metagenome__	marine	aquatic;marine	SRP114822	Marine metagenomes Metagenome	984.598
SRS2834601	SRR7594787	6	SRP114822_marine metagenomes metagenome__	marine	aquatic;marine	SRP114822	Marine metagenomes Metagenome	984.575
SRS2834601	SRR7032335	6	SRP114822_marine metagenomes metagenome__	marine	aquatic;marine	SRP114822	Marine metagenomes Metagenome	984.569
SRS3178445	SRR7015808	1	SRP140687_soa pensacola beach in situ incubation metagenome__	beach;incubation;sand;sediment;soa	aquatic;sediment	SRP140687	SOA Pensacola Beach in situ incubation Metagenome	983.736
SRS4081605	SRR8248113	3	SRP170941_raw sequence reads of bacterial assemblages on pe, ps, wood, natural particles and free-living bacterioplankton in the baltic sea__	bacterioplankton;baltic;free-living;plankton;raw;sea;wood	aquatic;sea|plant;wood	SRP170941	Raw sequence reads of bacterial assemblages on PE, PS, wood, natural particles and free-living bacterioplankton in the Baltic Sea	981.932
SRS4081614	SRR8248037	3	SRP170941_raw sequence reads of bacterial assemblages on pe, ps, wood, natural particles and free-living bacterioplankton in the baltic sea__	bacterioplankton;baltic;free-living;plankton;raw;sea;wood	aquatic;sea|plant;wood	SRP170941	Raw sequence reads of bacterial assemblages on PE, PS, wood, natural particles and free-living bacterioplankton in the Baltic Sea	981.033
ERS3734486	ERR3510791	1	ERP117203_bushu_tb1_	bushu;coast;gas;sea water;water	aquatic;sea	ERP117203	BuShu	980.272
SRS3328097	SRR7199236	1	SRP148678_microbial communities from the rhizosphere of c. edulis and co-occurring native plants._rhizosphere bacterial community from carpobrotus edulis_	co-occurrence;native;plant;rhizosphere;soil	plant|soil	SRP148678	Microbial communities from the rhizosphere of C. edulis and co-occurring native plants.	976.927
SRS2739195	SRR6348018	1	SRP126159_denitrification in a sulfur/limestone bed reactor_341f_785r_tomvdk_21_4_r3_end_	anaerobic;bed;bioreactor;calcite;calcium carbonate;denitrification;limestone;rock;sedimentary rock;sulfur;tomvdk;waste water;water	soil|aquatic;waste water	SRP126159	Denitrification in a sulfur/limestone bed reactor	975.869
SRS5369982	SRR10095635	1	SRP077988_uncultured prokaryote targeted locus (loci)_carrier 50m biomass day 123-1_	aerobic		SRP077988	uncultured prokaryote Targeted Locus (Loci)	975.485
ERS2256683	ERR2356391	1	ERP107119_picoplankton 16s rrna genes from the tropical and sub-tropical global-ocean sampled during the malaspina-2010 expedition_malaspina surface 16s_	marine;ocean;picoplankton;plankton;saline;sub-tropical;surface;tropical;water	aquatic;marine|aquatic;ocean	ERP107119	Picoplankton 16S rRNA genes from the tropical and sub-tropical global-ocean sampled during the Malaspina-2010 expedition	974.907
SRS1533678	SRR3883485	1	SRP077678_bioreactor metagenome genome sequencing__	anaerobic;bioreactor		SRP077678	bioreactor metagenome Genome sequencing	974.066
SRS7206577	SRR12456956	1	SRP277599_casing soil and mushroom cap microbiome during blotch outbreaks in mushroom cultivation: 16s data__	casing;cultivation;fungus;grass;mushroom;outbreaks;soil;yes	soil	SRP277599	Casing soil microbiome mediates suppression of bacterial blotch of mushrooms during consecutive cultivation cycles: 16S data	973.647
ERS4384148	ERR3987815	1	ERP120550_effect of dispersants and biosurfactants on crude oil biodegradation and microbial ecology_sea water metagenome_	biosurfactants;coast;degradation;dispersion;hydrocarbon;oil;sea water	aquatic;sea	ERP120550	Effect of dispersants and biosurfactants on crude oil biodegradation and microbial ecology	973.304
ERS2539866	ERR2639222	1	ERP109198_16s rdna genes from different size-fraction across vertical profiles in the global ocean sampled during the malaspina 2010 expedition_m138_	marine;ocean;salt;size-fraction;water	aquatic;marine|aquatic;ocean	ERP109198	16S rDNA genes from different size-fraction across vertical profiles in the global ocean sampled during the Malaspina 2010 expedition	968.599
SRS7206573	SRR12456960	1	SRP277599_casing soil and mushroom cap microbiome during blotch outbreaks in mushroom cultivation: 16s data__	casing;cultivation;fungus;moss;mushroom;outbreaks;peat;plant;soil;sphagnum;yes	plant|soil	SRP277599	Casing soil microbiome mediates suppression of bacterial blotch of mushrooms during consecutive cultivation cycles: 16S data	967.997
SRS3152098	SRR6974989	1	SRP139192_chicken gut metagenome raw sequence reads-wens-dj__	bird;gastrointestinal tract;intestine;jejunum;livestock;mucosa;poultry;raw;wens	animal;bird	SRP139192	chicken gut metagenome Raw sequence reads-WENS-DJ	967.574
SRS6664869	SRR11796324	1	SRP261831_microbial communities from baltic sea sediment contaminated with unexploded ordnances__	baltic;contaminated;marine;marine sediment;sediment	aquatic;marine|aquatic;sediment	SRP261831	Microbial communities from Baltic Sea sediment contaminated with unexploded ordnances	967.16
DRS147711	DRR200008	1	DRP006335_prokaryotes in the coastal waters_1605f13_	coast;marine;sea water;water	aquatic;marine|aquatic;sea	DRP006335	prokaryotes in the coastal waters	965.351
SRS1980565	SRR5258670	1	SRP099803_soil metagenome metagenome__	soil	soil	SRP099803	soil metagenome Metagenome	965.21
SRS4656611	SRR8937796	147	SRP193329_soil metagenome raw sequence reads_metagenome or environmental sample from soil metagenome_	raw;soil	soil	SRP193329	soil metagenome Raw sequence reads	964.852
SRS6104306	SRR11022495	2	SRP247264_bacterioplankton communities in an overwintering habitat for large yellow croaker__	bacterioplankton;croaker;overwintering;plankton;water	aquatic	SRP247264	bacterioplankton communities in an overwintering habitat for large yellow croaker	960.762
SRS4081562	SRR8248247	3	SRP170941_raw sequence reads of bacterial assemblages on pe, ps, wood, natural particles and free-living bacterioplankton in the baltic sea__	bacterioplankton;baltic;free-living;plankton;raw;sea;wood	aquatic;sea|plant;wood	SRP170941	Raw sequence reads of bacterial assemblages on PE, PS, wood, natural particles and free-living bacterioplankton in the Baltic Sea	960.746
DRS121063	DRR205742	1	DRP005784_structure and functional diversity of bacterioplankton communities in an overwintering habitat for large yellow croaker, pseudosciaena crocea, of southern east china sea_water metagenome collected from g03 station in april_	bacterioplankton;croaker;marine;off-shore;overwintering;plankton;sea water	aquatic;marine|aquatic;sea	DRP005784	Structure and functional diversity of bacterioplankton communities in an overwintering habitat for large yellow croaker, Pseudosciaena crocea, of southern East China Sea	960.664
DRS147682	DRR199979	1	DRP006335_prokaryotes in the coastal waters_1603f23_	coast;marine;sea water;water	aquatic;marine|aquatic;sea	DRP006335	prokaryotes in the coastal waters	960.457
SRS3021495	SRR6808747	1	SRP134000_soda lime metagenome targeted loci environmental_desalted lime collected from repository pond, 2 m depth, 3_	anthropogenic;desalted;pond;soda;terrestrial		SRP134000	soda lime metagenome Targeted loci environmental	959.956
SRS1165716	SRR2919320	2	SRP066270_pensacola beach 16s amplicon sequences raw sequence reads__	aerobic;beach;raw;sand		SRP066270	Pensacola Beach 16S Amplicon Sequences Raw sequence reads	959.561
SRS4656611	SRR8937819	147	SRP193329_soil metagenome raw sequence reads_metagenome or environmental sample from soil metagenome_	raw;soil	soil	SRP193329	soil metagenome Raw sequence reads	957.944
ERS1452887	ERR1739382	1	ERP019891_habitat diversity and ecosystem multifunctionality - the importance of direct and indirect effects_illumina miseq 16s amplicon sequences - alsterberg et al 2145_	bay;coast;marine;multifunctionality;sediment;shallow;water	aquatic;marine|aquatic;sediment	ERP019891	Habitat diversity and ecosystem multifunctionality - the importance of direct and indirect effects	957.603
SRS5804353	SRR10665595	1	SRP236249_gut microbiome dynamics during pre-migratory fattening in a long-distance migratory bird__	bird;fattening;gastrointestinal tract;long-distance;migratory;pre-migratory	animal;bird	SRP236249	Gut microbiome dynamics during pre-migratory fattening in a long-distance migratory bird	956.523
SRS2524943	SRR6050905	1	SRP118110_groundwater microbial communities from crystal geyser aquifers in utah, usa - crystal geyser metag 2015-02 metagenome_groundwater microbial communities from crystal geyser aquifers in utah, usa - crystal geyser metag 2015-02_	aquifer;crystallization;geyser;groundwater;hot spring;water	aquatic;groundwater	SRP118110	Groundwater microbial communities from Crystal Geyser aquifers in Utah, USA - Crystal Geyser metaG 2015-02 metagenome	955.035
SRS3718899	SRR7760187	1	SRP158964_rhizosphere soil metagenome of transplanted or non-transplanted_bulk of cf2_	non-transplanted;rhizosphere;soil;transplantation	plant|soil	SRP158964	rhizosphere soil Metagenome of transplanted or non-transplanted	954.89
ERS2539862	ERR2639218	1	ERP109198_16s rdna genes from different size-fraction across vertical profiles in the global ocean sampled during the malaspina 2010 expedition_m114_	marine;ocean;salt;size-fraction;water	aquatic;marine|aquatic;ocean	ERP109198	16S rDNA genes from different size-fraction across vertical profiles in the global ocean sampled during the Malaspina 2010 expedition	953.186
DRS147654	DRR199951	1	DRP006335_prokaryotes in the coastal waters_1511f34_	coast;marine;sea water;water	aquatic;marine|aquatic;sea	DRP006335	prokaryotes in the coastal waters	952.755
ERS3379164	ERR3289275	1	ERP114938_use of dietary phytogenics and galactomannan oligosaccharides in low fish meal and fish oil-based diets for european sea bass (dicentrarchus labrax): effects on gut microflora._sea bass gut microbiota_	diet;fish;food;gastrointestinal tract;hydrocarbon;labrax;low;meal;oil;oligosaccharide;phytogenics;sea	animal;fish|aquatic;sea	ERP114938	Use of dietary phytogenics and galactomannan oligosaccharides in low fish meal and fish oil-based diets for European sea bass (Dicentrarchus labrax): effects on gut microflora.	951.368
DRS147713	DRR200010	1	DRP006335_prokaryotes in the coastal waters_1605f15_	coast;marine;sea water;water	aquatic;marine|aquatic;sea	DRP006335	prokaryotes in the coastal waters	950.003
SRS4656611	SRR8937835	147	SRP193329_soil metagenome raw sequence reads_metagenome or environmental sample from soil metagenome_	raw;soil	soil	SRP193329	soil metagenome Raw sequence reads	949.521
SRS6585145	SRR11671726	1	SRP259661_parental care alters the egg microbiome of the maritime earwig__	egg;marine;parent	aquatic;marine	SRP259661	Parental care alters the egg microbiome of the maritime earwig	948.93
SRS6104306	SRR11087101	2	SRP247264_bacterioplankton communities in an overwintering habitat for large yellow croaker__	bacterioplankton;croaker;overwintering;plankton;water	aquatic	SRP247264	bacterioplankton communities in an overwintering habitat for large yellow croaker	947.94
SRS6585123	SRR11671748	1	SRP259661_parental care alters the egg microbiome of the maritime earwig__	egg;marine;parent	aquatic;marine	SRP259661	Parental care alters the egg microbiome of the maritime earwig	947.317
ERS488448	ERR594406	2	ERP003708_shotgun sequencing of tara oceans dna samples corresponding to size fractions for dna viruses_tara_20091116t0816z_022_event_pump_p_s_(5 m)_virus_nuc-fe_w<-0.22_tara_s200002703_	acid;high;latituden;liquid;longitudee;marine;nitrogen;ocean;peristaltic;plankton;pump;saline;size-fractionated;storage;surface;virus;water	aquatic;marine|aquatic;ocean	ERP003708	Shotgun Sequencing of Tara Oceans DNA samples corresponding to size fractions for DNA viruses	945.85
SRS6585214	SRR11671657	1	SRP259661_parental care alters the egg microbiome of the maritime earwig__	egg;marine;parent	aquatic;marine	SRP259661	Parental care alters the egg microbiome of the maritime earwig	944.53
DRS147672	DRR199969	1	DRP006335_prokaryotes in the coastal waters_1603f12_	coast;marine;sea water;water	aquatic;marine|aquatic;sea	DRP006335	prokaryotes in the coastal waters	943.349
ERS493835	ERR2752164	2	ERP003708_shotgun sequencing of tara oceans dna samples corresponding to size fractions for dna viruses_tara_20111211t2040z_138_combined-events_cast_mb_m_(450 m)_virus_nuc-fe_w<-0.22_tara_r100000789_	acid;bottle;latituden;liquid;longitudee;marine;mesopelagic zone;niskin;nitrogen;ocean;plankton;saline;sbe;size-fractionated;storage;virus;water;zone	aquatic;marine|aquatic;ocean	ERP003708	Shotgun Sequencing of Tara Oceans DNA samples corresponding to size fractions for DNA viruses	942.697
SRS4323800	SRR8526315	1	SRP183337_sequencing of 16rdna amplicons from soil and lettuce samples grown in a greenhouse under different watering regimes__	crop;greenhouse;lettuce;plant;soil;water	plant|soil|aquatic	SRP183337	Sequencing of 16rDNA amplicons from soil and Lettuce samples grown in a greenhouse under different watering regimes	942.169
ERS4270436	ERR3850656	1	ERP119660_in this study we assessed the effects of indirect exposure of antibiotics via irrigation water in microbiomes and resistomes composition of soil and lactuca sativa (lettuce) in a controlled setting._microbiome root 100ug/l_	antibiotic;association;crop;exposure;irrigation;lettuce;plant;resistomes;root;soil;water	plant|soil|aquatic	ERP119660	In this study we assessed the effects of indirect exposure of antibiotics via irrigation water in microbiomes and resistomes composition of soil and Lactuca Sativa (Lettuce) in a controlled setting.	942.15
ERS2327822	ERR3697750	1	ERP024063_16s amplicon sequences of crete soil meta genomes_crete soil metagenome_	microcontinental;soil;terrestrial	soil	ERP024063	16S amplicon sequences of Crete soil meta genomes	940.534
SRS6100972	SRR11018837	1	SRP247203_amplicon sequencing of the rural bangladeshi household environment_efbang177_	bangladeshi;house;rural		SRP247203	Amplicon sequencing of the rural Bangladeshi household environment	936.933
SRS6367740	SRR11404428	1	SRP253872_16s rrna sequencing__	None		SRP253872	16S rRNA sequencing	935.758
SRS4758505	SRR9055556	386	SRP198414_cannabis rhizosphere samples_metagenome or environmental sample from bacteria from cannabis soil_	cannabis;rhizosphere;soil	plant|soil	SRP198414	Cannabis Rhizosphere Samples	935.7
SRS4081539	SRR8248300	3	SRP170941_raw sequence reads of bacterial assemblages on pe, ps, wood, natural particles and free-living bacterioplankton in the baltic sea__	bacterioplankton;baltic;free-living;plankton;raw;sea;wood	aquatic;sea|plant;wood	SRP170941	Raw sequence reads of bacterial assemblages on PE, PS, wood, natural particles and free-living bacterioplankton in the Baltic Sea	934.259
SRS4080951	SRR8247256	1	SRP170924_soil metagenome raw sequence reads__	fbof;raw;soil	soil	SRP170924	Soil metagenome raw sequence reads	933.126
ERS4060359	ERR3697056	1	ERP118691_in this study we assessed the effects of indirect exposure of antibiotics via irrigation water in microbiomes and resistomes composition of soil and lactuca sativa (lettuce) in a controlled setting. we collected samples from soil and roots, and microbiome composition of all samples were analyzed by 16s rdna amplicon sequencing_microbiomes of soil and roots exposed to antibiotic through …	antibiotic;crop;exposure;irrigation;lettuce;plant;resistomes;root;soil;water	plant|soil|aquatic	ERP118691	In this study we assessed the effects of indirect exposure of antibiotics via irrigation water in microbiomes and resistomes composition of soil and Lactuca Sativa (Lettuce) in a controlled setting. We collected samples from soil and roots, and microbiome composition of all samples were analyzed by 16s rDNA amplicon sequencing	933.03
SRS4251983	SRR8442812	40	SRP179442_compost targeted loci environmental_mims environmental/metagenome sample from bacterial community_	compost		SRP179442	Compost Targeted loci environmental	930.406
SRS7206711	SRR12457290	1	SRP277599_casing soil and mushroom cap microbiome during blotch outbreaks in mushroom cultivation: 16s data__	casing;cultivation;fungus;mushroom;outbreaks;soil	soil	SRP277599	Casing soil microbiome mediates suppression of bacterial blotch of mushrooms during consecutive cultivation cycles: 16S data	929.553
ERS1864794	ERR2088936	1	ERP023485_dietary and developmental shifts in butterfly-associated bacterial communities_eurema blanda (pupa 5)_	association;blanda;diet;eurema;host;insect;lepidoptera;pupa		ERP023485	DIETARY AND DEVELOPMENTAL SHIFTS IN BUTTERFLY-ASSOCIATED BACTERIAL COMMUNITIES	929.536
SRS6585086	SRR11671785	1	SRP259661_parental care alters the egg microbiome of the maritime earwig__	egg;marine;parent	aquatic;marine	SRP259661	Parental care alters the egg microbiome of the maritime earwig	929.396
SRS4280464	SRR8475211	1	SRP181277_gut microbiota of the large yellow croaker__	croaker;gastrointestinal tract	animal	SRP181277	Gut microbiota of the large yellow croaker	929.152
SRS4081529	SRR8248309	3	SRP170941_raw sequence reads of bacterial assemblages on pe, ps, wood, natural particles and free-living bacterioplankton in the baltic sea__	bacterioplankton;baltic;free-living;plankton;raw;sea;wood	aquatic;sea|plant;wood	SRP170941	Raw sequence reads of bacterial assemblages on PE, PS, wood, natural particles and free-living bacterioplankton in the Baltic Sea	928.687
ERS2256694	ERR2356402	1	ERP107119_picoplankton 16s rrna genes from the tropical and sub-tropical global-ocean sampled during the malaspina-2010 expedition_malaspina surface 16s_	marine;ocean;picoplankton;plankton;saline;sub-tropical;surface;tropical;water	aquatic;marine|aquatic;ocean	ERP107119	Picoplankton 16S rRNA genes from the tropical and sub-tropical global-ocean sampled during the Malaspina-2010 expedition	927.885
SRS6460681	SRR11522832	1	SRP255941_microbial community of steam-treated spent growing media for circular use_metabarcoding bacterial substrate community_	steam;treatment		SRP255941	Microbial community of steam-treated spent growing media for circular use	926.155
ERS684228	ERR789526	1	ERP009857_zonation of bacterioplankton communities along aging upwelled water in the northern benguela upwelling_water depth 20m_	bacterioplankton;benguela;mix;plankton;upwelling;water;zone	aquatic	ERP009857	Zonation of bacterioplankton communities along aging upwelled water in the northern Benguela upwelling	925.926
ERS1291790	ERR1581126	1	ERP016851_spatial and temporal variation in nest and egg bacteria of tree swallows in north america_spatial and temporal variation in nest and egg bacteria of wild birds_	association;bird;egg;forest;host;nest;plant;surface;swab;swallows;temperate;tree;wild	animal|soil;forest|plant	ERP016851	Spatial and Temporal Variation in Nest and Egg Bacteria of tree swallows in North America	924.574
SRS4738497	SRR9031943	1	SRP197223_cryopeg brine microbial communities from beaufort sea near barrow, alaska, united states - cbiw 2018 metagenome_cryopeg brine microbial communities from beaufort sea near barrow, alaska, united states - cbiw 2018_	barrow;beaufort;brine;cbiw;cryopeg;sea	aquatic;brine|aquatic;sea	SRP197223	Cryopeg brine microbial communities from Beaufort Sea near Barrow, Alaska, United States - CBIW 2018 metagenome	923.483
SRS6469148	SRR11532303	1	SRP256085_the human tumor microbiome_1400_	human;tumor	animal;human	SRP256085	The human tumor microbiome	923.331
SRS4251983	SRR8442818	40	SRP179442_compost targeted loci environmental_mims environmental/metagenome sample from bacterial community_	compost		SRP179442	Compost Targeted loci environmental	923.134
SRS5468348	SRR10218882	2	SRP224003_beneficial endophytic bacteria to control fusarium wilt of banana_pequena enana_	banana;endobiont;endophyte;plant;wilt	plant	SRP224003	Beneficial endophytic bacteria to control fusarium wilt of banana	922.914
SRS1246531	SRR3098982	1	SRP068388_soil targeted loci environmental_subsoil soil from farmland with co2 addition_	farm;soil;subsoil	soil;farm	SRP068388	soil Targeted loci environmental	922.752
SRS2339471	SRR5808709	24	SRP111193_temporal effect of plant diversity and oiling on nitrogen cycling in marsh sediments__	marsh;nitrogen;oiling;plant;sediment	plant|aquatic;sediment	SRP111193	Temporal effect of plant diversity and oiling on nitrogen cycling in marsh sediments	922.716
ERS2014100	ERR2201814	1	ERP105324_functional type of nurse plants determines primary soil bacterial succession_atriplex halimus_	arid soil;atriplex;deposition;halimus;mine;nurse;plant;semiarid;soil	plant|soil	ERP105324	Functional type of nurse plants determines primary soil bacterial succession	921.91
SRS5477973	SRR10230758	1	SRP224335_panzhihua vanadium seasons distribution_winw1_	panzhihua;seasonal;vanadium		SRP224335	Panzhihua vanadium seasons distribution	921.427
SRS4758505	SRR9055668	386	SRP198414_cannabis rhizosphere samples_metagenome or environmental sample from bacteria from cannabis soil_	cannabis;rhizosphere;soil	plant|soil	SRP198414	Cannabis Rhizosphere Samples	921.093
ERS1864789	ERR2088931	1	ERP023485_dietary and developmental shifts in butterfly-associated bacterial communities_eurema blanda (larva 4)_	association;blanda;diet;eurema;host;larva;lepidoptera		ERP023485	DIETARY AND DEVELOPMENTAL SHIFTS IN BUTTERFLY-ASSOCIATED BACTERIAL COMMUNITIES	918.3
SRS2339471	SRR5808732	24	SRP111193_temporal effect of plant diversity and oiling on nitrogen cycling in marsh sediments__	marsh;nitrogen;oiling;plant;sediment	plant|aquatic;sediment	SRP111193	Temporal effect of plant diversity and oiling on nitrogen cycling in marsh sediments	917.612
SRS7304916	SRR12567106	1	SRP279655_soil bacterial community in agricultural fields (south region)__	agricultural;field;soil	soil;agricultural|soil;field	SRP279655	Soil bacterial community in agricultural fields (South region)	917.213
SRS7206608	SRR12456925	1	SRP277599_casing soil and mushroom cap microbiome during blotch outbreaks in mushroom cultivation: 16s data__	casing;cultivation;fungus;moss;mushroom;outbreaks;peat;plant;soil;sphagnum	plant|soil	SRP277599	Casing soil microbiome mediates suppression of bacterial blotch of mushrooms during consecutive cultivation cycles: 16S data	916.346
ERS2102060	ERR2259871	1	ERP106314_prairie dog soils_prairie_dog_burrow_soil_	burrow;dog;grassland;prairie;soil;temperate	animal;dog|soil;field	ERP106314	Prairie dog soils	913.403
SRS3152657	SRR6975667	1	SRP139193_chicken gut metagenome raw sequence reads-wens-ic__	bird;gastrointestinal tract;ileum;intestine;livestock;mucosa;poultry;raw;wens	animal;bird	SRP139193	chicken gut metagenome Raw sequence reads-WENS-IC	913.365
DRS147659	DRR199956	1	DRP006335_prokaryotes in the coastal waters_1511f40_	coast;marine;sea water;water	aquatic;marine|aquatic;sea	DRP006335	prokaryotes in the coastal waters	913.159
ERS5256065	ERR4773751	1	ERP124721_evaluating the microbial context of sars-cov-2 in patients and the hospital built environment_covid-19 hospital study_	alcohol;anthropogenic;built;city;covid;ethanol;hospital;room;sars-cov;storage;swab		ERP124721	Evaluating the microbial context of SARS-CoV-2 in patients and the hospital built environment	910.438
SRS3626242	SRR7642463	1	SRP156301_microbes in improved saline soil_replicate 18 of bacterium community in grassland soil_	grassland;saline;saline soil;soil	soil;field	SRP156301	Microbes in improved saline soil	910.054
SRS3045678	SRR6837534	1	SRP135724_soil sample raw sequence reads__	raw;soil	soil	SRP135724	soil sample Raw sequence reads	908.96
DRS079740	DRR131041	1	DRP004579_bacterial diversity among halophytes: diversity of bacterial microbiome in rhizosphere and root endosphere of two halophytes: glaux maritima and salicornia europaea_root_s. europaea_3_2_	endobiont;endophyte;halophyte;marsh;rhizosphere;root;salicornia;saline;saline soil;soil	plant|soil	DRP004579	Bacterial Diversity among Halophytes: Diversity of Bacterial Microbiome in Rhizosphere and Root Endosphere of Two Halophytes: Glaux maritima and Salicornia europaea	908.616
SRS2645448	SRR6236334	1	SRP122986_high turnover of gut microbiome from algal feedstock experimental manipulations in the pacific oyster (crassostrea gigas)_oyster07week06_	algae;crassostrea;feedstock;gastrointestinal tract;high;mollusc;oyster	animal	SRP122986	High turnover of gut microbiome from algal feedstock experimental manipulations in the Pacific oyster (Crassostrea gigas)	907.05
SRS1432918	SRR3497587	1	SRP074539_camargue soil and sediment 16s community profiling__	anthropogenic;bank;camargue;canal;man;salt;sediment;soil	aquatic|soil	SRP074539	Camargue soil and sediment 16S community profiling	907.048
SRS6224754	SRR11192106	1	SRP250891_soil microbiota in china's drylands_soil_	dry;dryland;soil	soil	SRP250891	Soil microbiota in China's drylands	906.459
SRS7206584	SRR12456949	1	SRP277599_casing soil and mushroom cap microbiome during blotch outbreaks in mushroom cultivation: 16s data__	casing;cultivation;fungus;grass;mushroom;outbreaks;soil	soil	SRP277599	Casing soil microbiome mediates suppression of bacterial blotch of mushrooms during consecutive cultivation cycles: 16S data	906.356
SRS4440064	SRR8670458	1	SRP187581_geovide cruise 2014 microbial community structure data_geovide14-186_	None		SRP187581	Geovide cruise 2014 microbial community structure data	904.096
SRS6499172	SRR11566672	1	SRP257222_mud crab hemolymph microbiota__	clay;crab;haemolymph;mud;silt;soil	soil	SRP257222	Mud crab hemolymph microbiota	903.928
SRS7206620	SRR12456913	1	SRP277599_casing soil and mushroom cap microbiome during blotch outbreaks in mushroom cultivation: 16s data__	casing;cultivation;fungus;grass;mushroom;outbreaks;soil	soil	SRP277599	Casing soil microbiome mediates suppression of bacterial blotch of mushrooms during consecutive cultivation cycles: 16S data	902.499
SRS6585173	SRR11671698	1	SRP259661_parental care alters the egg microbiome of the maritime earwig__	egg;marine;parent	aquatic;marine	SRP259661	Parental care alters the egg microbiome of the maritime earwig	902.332
SRS2427997	SRR5930032	1	SRP115328_soil microbiomes associated with verticillium wilt suppressive broccoli and chitin amendments are enriched with potential biocontrol agentseal amendments on prokaryote soil microbiomes_broccoli-amended soil b_	amendment;association;biocontrol;broccoli;chitin;enrichment;soil;verticillium;wilt	soil	SRP115328	Soil Microbiomes Associated with Verticillium Wilt Suppressive Broccoli and Chitin Amendments are Enriched with Potential Biocontrol Agentseal amendments on prokaryote soil microbiomes	901.283
SRS6435756	SRR11491172	1	SRP255472_studies of bacterial communities diversity on rhizosphere soil_59dayba4_	matagenome;rhizosphere;soil	plant|soil	SRP255472	Studies of bacterial communities diversity on rhizosphere soil	899.647
SRS1413575	SRR3456176	9	SRP074055_soil metagenome raw sequence reads__	raw;soil	soil	SRP074055	soil metagenome Raw sequence reads	897.926
ERS476145	ERR527322	1	ERP006033_ecology of soil bacterial active community under tww irrigation in an olive orchard._soil_cdna_tww_autumn_	activity;bulk soil;crop;irrigation;olive;orchard;plant;soil;tree	plant|soil	ERP006033	Ecology of soil bacterial active community under TWW irrigation in an Olive orchard.	897.465
SRS5759014	SRR10583155	1	SRP151042_brackish metagenome raw sequence reads__	brackish;raw		SRP151042	Brackish metagenome Raw sequence reads	896.929
ERS2539837	ERR2639193	1	ERP109198_16s rdna genes from different size-fraction across vertical profiles in the global ocean sampled during the malaspina 2010 expedition_m89_	marine;ocean;salt;size-fraction;water	aquatic;marine|aquatic;ocean	ERP109198	16S rDNA genes from different size-fraction across vertical profiles in the global ocean sampled during the Malaspina 2010 expedition	895.382
ERS4384092	ERR3987759	1	ERP120550_effect of dispersants and biosurfactants on crude oil biodegradation and microbial ecology_sea water metagenome_	biosurfactants;coast;degradation;dispersion;hydrocarbon;oil;sea water	aquatic;sea	ERP120550	Effect of dispersants and biosurfactants on crude oil biodegradation and microbial ecology	894.34
SRS3328183	SRR7199151	1	SRP148678_microbial communities from the rhizosphere of c. edulis and co-occurring native plants._rhizosphere bacterial community from carpobrotus edulis_	co-occurrence;native;plant;rhizosphere;soil	plant|soil	SRP148678	Microbial communities from the rhizosphere of C. edulis and co-occurring native plants.	894.01
SRS7007203	SRR12223169	1	SRP271870_alterations in the gut microbiota composition of the lined sole fish (achiruslineatus), after chronic exposure to water accommodated fraction (waf) of light crude oil. raw sequence reads__	accommodated;exposure;fish;gastrointestinal tract;hydrocarbon;light;oil;raw;waf;water	animal|aquatic	SRP271870	Alterations in the gut microbiota composition of the lined sole fish (Achiruslineatus), after chronic exposure to water accommodated fraction (WAF) of light crude oil. Raw sequence reads	893.697
SRS6663250	SRR11794491	1	SRP261770_marine bacterial environmental sample__	marine	aquatic;marine	SRP261770	marine bacterial environmental sample	893.585
SRS3626240	SRR7642458	1	SRP156301_microbes in improved saline soil_replicate 13 of bacterium community in grassland soil_	grassland;saline;saline soil;soil	soil;field	SRP156301	Microbes in improved saline soil	892.506
SRS074188	SRR059263	1	SRP002545_16s rrna gene characterization of microbial communities associated with a semi-industrial scale lignocellulosic bioreactor system that produces mixed alcohols_16s rrna gene characterization of microbial communities associated with a semi-industrial scale lignocellulosic bioreactor system that produces mixed alcohols_	alcohol;association;bioreactor;cellulose;industry;inoculation;lignin;lignocellulose;marine;marine sediment;mix;production;sediment	aquatic;marine|aquatic;sediment	SRP002545	16S rRNA gene characterization of microbial communities associated with a semi-industrial scale lignocellulosic bioreactor system that produces mixed alcohols	892.459
SRS213491	SRR302362	1	SRP007295_assessing the potential of natural microbial communities to improve a second generation biofuels platform_comparison of carboxylate platform demonstration plant to laboratory screens using the same inoculum_	bioenergy;biofuel;carboxylation;dredging;inoculation;marine;marine sediment;plant;production;sediment	aquatic|plant	SRP007295	Assessing the potential of natural microbial communities to improve a second generation biofuels platform	892.326
ERS3863809	ERR3588747	1	ERP117688_metagenomic sequencing of faecal extracts from a commercial pig farm with high antimicrobial usage_metagenome - pig farm_	antimicrobial;association;farm;feces;high;host	soil|animal	ERP117688	Metagenomic sequencing of faecal extracts from a commercial pig farm with high antimicrobial usage	892.061
ERS684204	ERR789502	1	ERP009857_zonation of bacterioplankton communities along aging upwelled water in the northern benguela upwelling_water depth 20m_	bacterioplankton;benguela;mix;plankton;upwelling;water;zone	aquatic	ERP009857	Zonation of bacterioplankton communities along aging upwelled water in the northern Benguela upwelling	891.795
ERS2742265	ERR2804132	1	ERP110785_80 cohort data_a prospective randomized, double-blind, placebo-controlled, dose-response relationship study to investigate the efficacy of fructo-oligosaccharides (fos) on human gut microflora_	adult;association;bifidogenic;blind;blood;calcium;carbohydrate;diet;dosage;dose-response;double-blind;feces;fiber;fructo;fructo-oligosaccharides;gastrointestinal tract;healthy;human;human-associated;intake;measure;oligosaccharide;placebo;placebo-controlled;sugar;supplementation;triglycerides;uploaded	animal;human	ERP110785	80 cohort data	891.511
SRS7206583	SRR12456950	1	SRP277599_casing soil and mushroom cap microbiome during blotch outbreaks in mushroom cultivation: 16s data__	casing;cultivation;fungus;mushroom;outbreaks;peat;soil	soil	SRP277599	Casing soil microbiome mediates suppression of bacterial blotch of mushrooms during consecutive cultivation cycles: 16S data	889.447
SRS3321639	SRR8527072	2	SRP148559_fecal and soil metagenomics of dairy calves with/without antibiotic treatment__	antibiotic;calf;dairy;feces;food;soil;treatment	animal|soil	SRP148559	Fecal and soil metagenomics of dairy calves with/without antibiotic treatment	888.494
SRS4656611	SRR8937806	147	SRP193329_soil metagenome raw sequence reads_metagenome or environmental sample from soil metagenome_	raw;soil	soil	SRP193329	soil metagenome Raw sequence reads	887.666
ERS1492960	ERR1775068	1	ERP020690_the sponge microbiome project_spongemicrobiome project_	filtration;ocean;sea water;sponge;tossa;water	aquatic;ocean|aquatic;sea	ERP020690	The Sponge Microbiome Project	887.548
ERS993322	ERR1159820	1	ERP013416_the global sponge microbiome: diversity and structure of symbiont communities across the phylum porifera - final_the global sponge microbiome: diversity and structure of symbiont communities across the phylum porifera - final_	filtration;ocean;sea water;sponge;symbiosis;tossa;water	aquatic;ocean|aquatic;sea	ERP013416	The Global Sponge Microbiome: Diversity and structure of symbiont communities across the phylum Porifera - final	887.443
SRS2246594	SRR5639187	1	SRP108432_long-term organic farming in quzhou_16s rrna gene for soil collected from conventional farming systems at 10-june-2014, replicate a_	conventional;farm;organic;quzhou;soil	soil;farm	SRP108432	Long-term Organic farming in Quzhou	887.097
SRS1718329	SRR4302435	1	SRP068265_airborne microbe raw sequence reads__	airborne;raw		SRP068265	airborne microbe Raw sequence reads	886.379
SRS4024714	SRR8167177	1	SRP076591_seawater metagenome targeted loci environmental_af14_hl11_20m_l_r1_	sea water	aquatic;sea	SRP076591	seawater metagenome Targeted loci environmental	884.439
SRS7677487	SRR13014365	1	SRP291870_phaseolus vulgaris genome sequencing and assembly_bacteria_	None		SRP291870	Phaseolus vulgaris Genome sequencing and assembly	884.271
SRS3328182	SRR7199152	1	SRP148678_microbial communities from the rhizosphere of c. edulis and co-occurring native plants._rhizosphere bacterial community from carpobrotus edulis_	co-occurrence;native;plant;rhizosphere;soil	plant|soil	SRP148678	Microbial communities from the rhizosphere of C. edulis and co-occurring native plants.	881.808
SRS2339470	SRR5808724	24	SRP111193_temporal effect of plant diversity and oiling on nitrogen cycling in marsh sediments__	marsh;nitrogen;oiling;plant;sediment	plant|aquatic;sediment	SRP111193	Temporal effect of plant diversity and oiling on nitrogen cycling in marsh sediments	881.741
SRS4081614	SRR8248031	3	SRP170941_raw sequence reads of bacterial assemblages on pe, ps, wood, natural particles and free-living bacterioplankton in the baltic sea__	bacterioplankton;baltic;free-living;plankton;raw;sea;wood	aquatic;sea|plant;wood	SRP170941	Raw sequence reads of bacterial assemblages on PE, PS, wood, natural particles and free-living bacterioplankton in the Baltic Sea	880.011
SRS6664629	SRR11796564	1	SRP261831_microbial communities from baltic sea sediment contaminated with unexploded ordnances__	baltic;contaminated;marine;marine sediment;sediment	aquatic;marine|aquatic;sediment	SRP261831	Microbial communities from Baltic Sea sediment contaminated with unexploded ordnances	879.535
ERS2539872	ERR2639228	1	ERP109198_16s rdna genes from different size-fraction across vertical profiles in the global ocean sampled during the malaspina 2010 expedition_m144_	marine;ocean;salt;size-fraction;water	aquatic;marine|aquatic;ocean	ERP109198	16S rDNA genes from different size-fraction across vertical profiles in the global ocean sampled during the Malaspina 2010 expedition	879.456
SRS1505204	SRR3669429	2	SRP076591_seawater metagenome targeted loci environmental__	ocean;sea water	aquatic;ocean|aquatic;sea	SRP076591	seawater metagenome Targeted loci environmental	876.802
SRS821401	SRR1768618	1	SRP052521_marine metagenomics of the belgian north sea metagenome__	marine;sea	aquatic;marine|aquatic;sea	SRP052521	Marine metagenomics of the Belgian North Sea Metagenome	875.841
SRS1812989	SRR5043846	1	SRP093714_bacterial community porites lobata coral mucus__	coral;coral reef;lobata;mucosa;porites;reef;sea water	aquatic;sea	SRP093714	Bacterial Community Porites lobata coral mucus	875.719
SRS6104334	SRR11087073	2	SRP247264_bacterioplankton communities in an overwintering habitat for large yellow croaker__	bacterioplankton;croaker;overwintering;plankton;water	aquatic	SRP247264	bacterioplankton communities in an overwintering habitat for large yellow croaker	873.567
DRS121044	DRR205723	1	DRP005784_structure and functional diversity of bacterioplankton communities in an overwintering habitat for large yellow croaker, pseudosciaena crocea, of southern east china sea_water metagenome collected from b01 station in april_	bacterioplankton;croaker;marine;off-shore;overwintering;plankton;sea water	aquatic;marine|aquatic;sea	DRP005784	Structure and functional diversity of bacterioplankton communities in an overwintering habitat for large yellow croaker, Pseudosciaena crocea, of southern East China Sea	873.534
SRS6104334	SRR11022467	2	SRP247264_bacterioplankton communities in an overwintering habitat for large yellow croaker__	bacterioplankton;croaker;overwintering;plankton;water	aquatic	SRP247264	bacterioplankton communities in an overwintering habitat for large yellow croaker	873.524
ERS684220	ERR789518	1	ERP009857_zonation of bacterioplankton communities along aging upwelled water in the northern benguela upwelling_water depth 20m_	bacterioplankton;benguela;mix;plankton;upwelling;water;zone	aquatic	ERP009857	Zonation of bacterioplankton communities along aging upwelled water in the northern Benguela upwelling	873.362
SRS3887347	SRR7976126	1	SRP164315_analysis of the microbiome of corals from deep-sea features in the great australian bight__	bay;coral;deep;deep sea;sea	aquatic;sea	SRP164315	Analysis of the microbiome of corals from deep-sea features in the Great Australian Bight	873.011
SRS1545731	SRR3749889	1	SRP078082_crustacean metagenome targeted loci environmental__	crustacean		SRP078082	crustacean metagenome Targeted loci environmental	871.977
SRS7206538	SRR12456995	1	SRP277599_casing soil and mushroom cap microbiome during blotch outbreaks in mushroom cultivation: 16s data__	casing;cultivation;fungus;mushroom;outbreaks;peat;soil	soil	SRP277599	Casing soil microbiome mediates suppression of bacterial blotch of mushrooms during consecutive cultivation cycles: 16S data	871.541
ERS476159	ERR527336	1	ERP006033_ecology of soil bacterial active community under tww irrigation in an olive orchard._soil_cdna_tww_autumn_	activity;bulk soil;crop;irrigation;olive;orchard;plant;soil;tree	plant|soil	ERP006033	Ecology of soil bacterial active community under TWW irrigation in an Olive orchard.	871.536
ERS1864872	ERR2088977	1	ERP023485_dietary and developmental shifts in butterfly-associated bacterial communities_spalgis epeus (pupa 5)_	association;diet;host;insect;lepidoptera;pupa		ERP023485	DIETARY AND DEVELOPMENTAL SHIFTS IN BUTTERFLY-ASSOCIATED BACTERIAL COMMUNITIES	870.747
SRS2290008	SRR5690703	1	SRP109340_denitratation metagenome_metagenome or environmental sample from activated sludge metagenome_	activated sludge;denitratation;sludge	aquatic;waste water	SRP109340	Denitratation Metagenome	868.642
ERS684213	ERR789511	1	ERP009857_zonation of bacterioplankton communities along aging upwelled water in the northern benguela upwelling_water depth 5m_	bacterioplankton;benguela;mix;plankton;upwelling;water;zone	aquatic	ERP009857	Zonation of bacterioplankton communities along aging upwelled water in the northern Benguela upwelling	868.558
SRS7206952	SRR12457517	1	SRP277599_casing soil and mushroom cap microbiome during blotch outbreaks in mushroom cultivation: 16s data__	casing;cultivation;fungus;moss;mushroom;outbreaks;peat;plant;soil;sphagnum;yes	plant|soil	SRP277599	Casing soil microbiome mediates suppression of bacterial blotch of mushrooms during consecutive cultivation cycles: 16S data	868.078
ERS1001718	ERR1161603	1	ERP013423_microbial communities associated with phragmites australis along the yellow river watershed_rhizobacteria_	association;phragmites;river;sediment;stream;watercourse;watershed	aquatic;river|aquatic;sediment	ERP013423	Microbial communities associated with Phragmites australis along the yellow River watershed	867.679
SRS3095317	SRR6901948	1	SRP136508_sand sample from sand bioreactor treating high salt turkey processing wastewater__	bioreactor;high salt;sand;treatment;turkey;waste water	aquatic;waste water	SRP136508	Sand sample from sand bioreactor treating high salt turkey processing wastewater	866.69
ERS1864800	ERR2088942	1	ERP023485_dietary and developmental shifts in butterfly-associated bacterial communities_eurema blanda (adult 4)_	adult;association;blanda;diet;eurema;host;lepidoptera		ERP023485	DIETARY AND DEVELOPMENTAL SHIFTS IN BUTTERFLY-ASSOCIATED BACTERIAL COMMUNITIES	866.346
ERS936628	ERR1189017	3	ERP012866_a universal microbial clock for estimating the postmortem interval metcalf mouse exp_metcalf_mouse_decompii_	agricultural;degradation;grassland;postmortem;savanna;shrub;shrubland;soil;temperate	soil;agricultural|soil;field|soil;shrub	ERP012866	A Universal Microbial Clock for Estimating the Postmortem Interval Metcalf Mouse exp	866.294
SRS1329386	SRR3213250	1	SRP071330_entomophilic nematodes inhabit beetles with distinct microbiomes_scarab beetle_	anthropogenic;beetle;city;ecto;endomicrobiome;garden;nematode;scarab		SRP071330	Entomophilic Nematodes Inhabit Beetles with Distinct Microbiomes	866.066
SRS3492324	SRR7459843	1	SRP151750_study of microbial diversity on soil__	soil	soil	SRP151750	Study of microbial diversity on soil	865.918
SRS7206663	SRR12456870	1	SRP277599_casing soil and mushroom cap microbiome during blotch outbreaks in mushroom cultivation: 16s data__	casing;cultivation;fungus;moss;mushroom;outbreaks;peat;plant;soil;sphagnum;yes	plant|soil	SRP277599	Casing soil microbiome mediates suppression of bacterial blotch of mushrooms during consecutive cultivation cycles: 16S data	864.53
SRS7206912	SRR12457556	1	SRP277599_casing soil and mushroom cap microbiome during blotch outbreaks in mushroom cultivation: 16s data__	acid;casing;cultivation;fungus;grass;mushroom;outbreaks;soil	soil	SRP277599	Casing soil microbiome mediates suppression of bacterial blotch of mushrooms during consecutive cultivation cycles: 16S data	862.889
SRS5779265	SRR10606023	1	SRP235089_a microcosm study on microbial response to crude oil__	hydrocarbon;microcosm;oil		SRP235089	A microcosm study on microbial response to crude oil	862.418
SRS4183529	SRR8365826	1	SRP174342_bacterial microbiome of opuntia ficus indica in rhizosphere (soil) and roots samples collected following bioclimatic aridity gradient in tunisia__	aridity;bioclimatic;ficus;gradient;opuntia;rhizosphere;root;soil;tunisia	plant|soil	SRP174342	Bacterial microbiome of Opuntia ficus indica in rhizosphere (Soil) and roots samples collected following bioclimatic aridity gradient in Tunisia	861.371
SRS5432241	SRR10178645	1	SRP223188_16s rrna reads from the skin, gill, and cloaca of wild and captive yellow stingrays (urobatic jamaicensis) targeted loci environmental__	cloaca;gill;jamaicensis;skin;stingray;wild	animal	SRP223188	16S rRNA reads from the skin, gill, and cloaca of wild and captive yellow stingrays (Urobatic jamaicensis) Targeted loci environmental	860.585
ERS1822449	ERR2033454	1	ERP012803_american gut project_american gut project_	association;dense;human;human-associated;human-skin;sebum;settlement;skin	animal;human	ERP012803	American Gut Project	860.123
SRS6582568	SRR11668880	6	SRP259567_marine hydrocarbon-degrading bacteria breakdown poly(ethylene terephthalate) (pet)__	degradation;hydrocarbon;marine;pet;polyethylene;terephthalate	aquatic;marine	SRP259567	Marine hydrocarbon-degrading bacteria breakdown poly(ethylene terephthalate) (PET)	860.092
ERS2539840	ERR2639196	1	ERP109198_16s rdna genes from different size-fraction across vertical profiles in the global ocean sampled during the malaspina 2010 expedition_m92_	marine;ocean;salt;size-fraction;water	aquatic;marine|aquatic;ocean	ERP109198	16S rDNA genes from different size-fraction across vertical profiles in the global ocean sampled during the Malaspina 2010 expedition	859.984
ERS936627	ERR1189016	4	ERP012866_a universal microbial clock for estimating the postmortem interval metcalf mouse exp_metcalf_mouse_decompii_	agricultural;degradation;grassland;postmortem;savanna;shrub;shrubland;soil;temperate	soil;agricultural|soil;field|soil;shrub	ERP012866	A Universal Microbial Clock for Estimating the Postmortem Interval Metcalf Mouse exp	858.531
SRS4440136	SRR8670386	1	SRP187581_geovide cruise 2014 microbial community structure data_geovide14-202_	None		SRP187581	Geovide cruise 2014 microbial community structure data	858.293
ERS1291333	ERR1580669	1	ERP016851_spatial and temporal variation in nest and egg bacteria of tree swallows in north america_spatial and temporal variation in nest and egg bacteria of wild birds_	adult;animal;animal-associated;association;bird;egg;forest;host;nest;plant;sebum;swab;swallows;temperate;tree;wild	animal|soil;forest|plant	ERP016851	Spatial and Temporal Variation in Nest and Egg Bacteria of tree swallows in North America	857.948
SRS1116952	SRR2668760	1	SRP064900_microbial community in marine sediments__	marine;sediment	aquatic;marine|aquatic;sediment	SRP064900	Microbial community in marine sediments	857.863
SRS2834510	SRR7594654	6	SRP114822_marine metagenomes metagenome__	marine	aquatic;marine	SRP114822	Marine metagenomes Metagenome	857.574
SRS2834510	SRR7032758	6	SRP114822_marine metagenomes metagenome__	marine	aquatic;marine	SRP114822	Marine metagenomes Metagenome	857.566
SRS2834510	SRR6471632	6	SRP114822_marine metagenomes metagenome__	marine	aquatic;marine	SRP114822	Marine metagenomes Metagenome	857.559
SRS2250273	SRR5643469	1	SRP108541_mariana and kermadec trench 16s rrna gene sequencing_mtkt125_	kermadec;mariana;mtkt;ocean;sea water;trench	aquatic;ocean|aquatic;sea	SRP108541	Mariana and Kermadec Trench 16S rRNA gene sequencing	856.132
SRS1505204	SRR3669634	2	SRP076591_seawater metagenome targeted loci environmental__	ocean;sea water	aquatic;ocean|aquatic;sea	SRP076591	seawater metagenome Targeted loci environmental	855.638
ERS1961249	ERR2162478	1	ERP104625_the impact of skin care products on skin chemistry and microbiome_hygiene products and microbiome_	association;city;human;human-associated;human-skin;hygiene;production;sebum;skin	animal;human	ERP104625	The impact of skin care products on skin chemistry and microbiome	855.523
ERS1864801	ERR2088943	1	ERP023485_dietary and developmental shifts in butterfly-associated bacterial communities_eurema blanda (adult 5)_	adult;association;blanda;diet;eurema;host;lepidoptera		ERP023485	DIETARY AND DEVELOPMENTAL SHIFTS IN BUTTERFLY-ASSOCIATED BACTERIAL COMMUNITIES	853.908
SRS3492303	SRR7459864	1	SRP151750_study of microbial diversity on soil__	soil	soil	SRP151750	Study of microbial diversity on soil	852.449
SRS3626266	SRR7642434	1	SRP156301_microbes in improved saline soil_replicate 8 of bacterium community in grassland soil_	grassland;saline;saline soil;soil	soil;field	SRP156301	Microbes in improved saline soil	852.339
SRS2580785	SRR6157168	1	SRP119730_salmo salar gut microbiota across fresh to saltwater transition__	feces;fresh;gastrointestinal tract;hydrocarbon;limnic;marine;oil;saline;salmo;salt pan;transition;vegetable	animal|aquatic;marine	SRP119730	Salmo salar gut microbiota across fresh to saltwater transition	852.111
SRS5072395	SRR9654009	1	SRP213675_variation in pickleweed root-associated microbial communities at different locations of a saline solid waste management unit contaminated with petroleum hydrocarbons__	contaminated;hydrocarbon;petroleum;root;saline;waste	plant;rhizosphere	SRP213675	Variation in pickleweed root-associated microbial communities at different locations of a saline solid waste management unit contaminated with petroleum hydrocarbons	851.454
ERS3863808	ERR3588746	1	ERP117688_metagenomic sequencing of faecal extracts from a commercial pig farm with high antimicrobial usage_metagenome - pig farm_	antimicrobial;association;farm;feces;high;host	soil|animal	ERP117688	Metagenomic sequencing of faecal extracts from a commercial pig farm with high antimicrobial usage	850.277
SRS1171042	SRR2937772	1	SRP066479_antibiotic resistance exchange between microbiota in resource-poor settings in latin america__	antibiotic;antibiotics (resistance);house;latin;rural;soil;village;wash	soil	SRP066479	Antibiotic resistance exchange between microbiota in resource-poor settings in Latin America	849.066
ERS2539823	ERR2639179	1	ERP109198_16s rdna genes from different size-fraction across vertical profiles in the global ocean sampled during the malaspina 2010 expedition_m75_	marine;ocean;salt;size-fraction;water	aquatic;marine|aquatic;ocean	ERP109198	16S rDNA genes from different size-fraction across vertical profiles in the global ocean sampled during the Malaspina 2010 expedition	848.232
SRS7206922	SRR12457546	1	SRP277599_casing soil and mushroom cap microbiome during blotch outbreaks in mushroom cultivation: 16s data__	casing;cultivation;fungus;grass;mushroom;outbreaks;soil;yes	soil	SRP277599	Casing soil microbiome mediates suppression of bacterial blotch of mushrooms during consecutive cultivation cycles: 16S data	848.127
SRS3994659	SRR8132068	1	SRP167176_soil microbial distribution__	soil	soil	SRP167176	Soil microbial distribution	848.074
SRS4440212	SRR8670309	1	SRP187581_geovide cruise 2014 microbial community structure data_geovide14-228_	None		SRP187581	Geovide cruise 2014 microbial community structure data	847.927
SRS3626244	SRR7642462	1	SRP156301_microbes in improved saline soil_replicate 17 of bacterium community in grassland soil_	grassland;saline;saline soil;soil	soil;field	SRP156301	Microbes in improved saline soil	847.741
ERS5256037	ERR4773723	1	ERP124721_evaluating the microbial context of sars-cov-2 in patients and the hospital built environment_covid-19 hospital study_	alcohol;anthropogenic;built;city;covid;ethanol;hospital;room;sars-cov;storage;swab		ERP124721	Evaluating the microbial context of SARS-CoV-2 in patients and the hospital built environment	847.727
SRS1366658	SRR3309879	1	SRP072520_microcosm for hydrocarbons degradation raw sequence reads_138_	degradation;hydrocarbon;microcosm;raw		SRP072520	microcosm for hydrocarbons degradation Raw sequence reads	847.679
SRS4667048	SRR8949366	80	SRP193713_four site rhizosphere soil sample raw sequence reads_mims environmental/metagenome sample from soil metagenome_	raw;rhizosphere;soil	plant|soil	SRP193713	Four site rhizosphere soil sample Raw sequence reads	847.675
SRS951131	SRR2048156	1	SRP058974_equatorial pacific ocean targeted loci environmental_eqp 8 (1980)_	equator;equatorial;ocean;water	aquatic;ocean	SRP058974	Equatorial Pacific Ocean Targeted loci environmental	847.314
ERS5251446	ERR4769223	1	ERP124721_evaluating the microbial context of sars-cov-2 in patients and the hospital built environment_covid-19 hospital study_	anthropogenic;built;city;covid;hospital;sars-cov		ERP124721	Evaluating the microbial context of SARS-CoV-2 in patients and the hospital built environment	847.204
SRS7207054	SRR12457415	1	SRP277599_casing soil and mushroom cap microbiome during blotch outbreaks in mushroom cultivation: 16s data__	casing;cultivation;fungus;moss;mushroom;outbreaks;peat;plant;soil;sphagnum;yes	plant|soil	SRP277599	Casing soil microbiome mediates suppression of bacterial blotch of mushrooms during consecutive cultivation cycles: 16S data	846.8
SRS1609127	SRR4004431	4	SRP081003_plant conditioning of the rhizopshere bacteriome__	conditioning;plant;rhizopshere;soil	plant|soil	SRP081003	Plant conditioning of the rhizopshere bacteriome	844.345
SRS1505176	SRR3669600	2	SRP076591_seawater metagenome targeted loci environmental__	ocean;sea water	aquatic;ocean|aquatic;sea	SRP076591	seawater metagenome Targeted loci environmental	844.076
SRS3626239	SRR7642459	1	SRP156301_microbes in improved saline soil_replicate 14 of bacterium community in grassland soil_	grassland;saline;saline soil;soil	soil;field	SRP156301	Microbes in improved saline soil	843.569
SRS1505187	SRR3669610	2	SRP076591_seawater metagenome targeted loci environmental__	ocean;sea water	aquatic;ocean|aquatic;sea	SRP076591	seawater metagenome Targeted loci environmental	843.303
SRS4251983	SRR8442840	40	SRP179442_compost targeted loci environmental_mims environmental/metagenome sample from bacterial community_	compost		SRP179442	Compost Targeted loci environmental	842.815
SRS7206918	SRR12457550	1	SRP277599_casing soil and mushroom cap microbiome during blotch outbreaks in mushroom cultivation: 16s data__	casing;cultivation;fungus;moss;mushroom;outbreaks;peat;plant;soil;sphagnum;yes	plant|soil	SRP277599	Casing soil microbiome mediates suppression of bacterial blotch of mushrooms during consecutive cultivation cycles: 16S data	842.198
SRS2978171	SRR6747791	1	SRP133034_activated sludge metagenome raw sequence reads__	activated sludge;aerobic;raw;sludge	aquatic;waste water	SRP133034	activated sludge metagenome Raw sequence reads	842.176
SRS3725467	SRR7767931	1	SRP159110_capitella teleta microbiome metagenome__	capitella;teleta		SRP159110	Capitella teleta microbiome Metagenome	841.391
SRS1115148	SRR2657619	10	SRP053162_comparative 16s analysis of hydrothermal vent samples from the mid-atlantic ridge (mar)_environmental sample from open atlantic ocean water_	hydrothermal;hydrothermal vent;marine;ocean;ridge;spring;water	aquatic;marine|aquatic;ocean|aquatic;river	SRP053162	Comparative 16S analysis of hydrothermal vent samples from the Mid-Atlantic Ridge (MAR)	841.167
SRS4024712	SRR8167179	1	SRP076591_seawater metagenome targeted loci environmental_af14_hl11_1m_s_r1_	sea water	aquatic;sea	SRP076591	seawater metagenome Targeted loci environmental	839.922
SRS2618218	SRR6202080	1	SRP120924_microbial community diversities of denitrification biofilter_aerobic biofilm_	aerobic;biofilm;biofiltration;denitrification;filtration		SRP120924	Microbial community diversities of Denitrification biofilter	839.918
SRS3321566	SRR8527071	2	SRP148559_fecal and soil metagenomics of dairy calves with/without antibiotic treatment__	antibiotic;calf;dairy;feces;food;soil;treatment	animal|soil	SRP148559	Fecal and soil metagenomics of dairy calves with/without antibiotic treatment	839.709
ERS2539841	ERR2639197	1	ERP109198_16s rdna genes from different size-fraction across vertical profiles in the global ocean sampled during the malaspina 2010 expedition_m93_	marine;ocean;salt;size-fraction;water	aquatic;marine|aquatic;ocean	ERP109198	16S rDNA genes from different size-fraction across vertical profiles in the global ocean sampled during the Malaspina 2010 expedition	838.675
SRS3543754	SRR7517397	1	SRP152554_nrc - dfo douglas channel__	channel;dfo;nrc		SRP152554	NRC - DFO Douglas channel	837.249
SRS7206626	SRR12456907	1	SRP277599_casing soil and mushroom cap microbiome during blotch outbreaks in mushroom cultivation: 16s data__	casing;cultivation;fungus;moss;mushroom;outbreaks;peat;plant;soil;sphagnum	plant|soil	SRP277599	Casing soil microbiome mediates suppression of bacterial blotch of mushrooms during consecutive cultivation cycles: 16S data	834.953
ERS2742433	ERR2804300	1	ERP110785_80 cohort data_a prospective randomized, double-blind, placebo-controlled, dose-response relationship study to investigate the efficacy of fructo-oligosaccharides (fos) on human gut microflora_	adult;association;bifidogenic;blind;blood;calcium;carbohydrate;diet;dosage;dose-response;double-blind;feces;fiber;fructo;fructo-oligosaccharides;gastrointestinal tract;healthy;human;human-associated;intake;measure;oligosaccharide;placebo;placebo-controlled;sugar;supplementation;triglycerides;uploaded	animal;human	ERP110785	80 cohort data	834.718
SRS7207126	SRR12457342	1	SRP277599_casing soil and mushroom cap microbiome during blotch outbreaks in mushroom cultivation: 16s data__	bran;casing;cultivation;fungus;mushroom;outbreaks;soil	soil	SRP277599	Casing soil microbiome mediates suppression of bacterial blotch of mushrooms during consecutive cultivation cycles: 16S data	834.052
SRS1505208	SRR3669433	2	SRP076591_seawater metagenome targeted loci environmental__	ocean;sea water	aquatic;ocean|aquatic;sea	SRP076591	seawater metagenome Targeted loci environmental	832.78
SRS3994680	SRR8132047	1	SRP167176_soil microbial distribution__	soil	soil	SRP167176	Soil microbial distribution	832.639
SRS2118106	SRR5440290	1	SRP103716_mangrove metagenome__	mangrove		SRP103716	Mangrove Metagenome	832.07
SRS3719267	SRR7760537	1	SRP158982_the desert soil bacteria_desert soil_	desert;soil	soil;desert	SRP158982	the desert soil bacteria	831.84
ERS1673003	ERR1942587	1	ERP022659_the bacteria of darwin harbour: spatial and temporal patterns in a tropical macrotidal estuary subject to urbanisation_darwin harbour microbiota_	brackish;darwin;estuary;macrotidal;subject;tropical;urbanisation;water	aquatic;estuary	ERP022659	The bacteria of Darwin Harbour: spatial and temporal patterns in a tropical macrotidal estuary subject to urbanisation	831.143
SRS3995135	SRR8132265	1	SRP167176_soil microbial distribution__	soil	soil	SRP167176	Soil microbial distribution	830.737
SRS6195438	SRR11142640	1	SRP250328_coral-assiciated bacterial 16s amplicons from the chagos islands_chpd6_bieg07_	acuta;coral;healthy		SRP250328	Coral-Assiciated Bacterial 16S Amplicons from the Chagos Islands	830.059
SRS3286111	SRR7148764	1	SRP145391_salinity versus microbial alpha diversity__	anaerobic;salinity		SRP145391	Salinity versus microbial alpha diversity	829.619
SRS2524997	SRR6050960	1	SRP118117_groundwater microbial communities from crystal geyser aquifers in utah, usa - crystal geyser metag 2015-05 metagenome_groundwater microbial communities from crystal geyser aquifers in utah, usa - crystal geyser metag 2015-05_	aquifer;crystallization;geyser;groundwater;hot spring;water	aquatic;groundwater	SRP118117	Groundwater microbial communities from Crystal Geyser aquifers in Utah, USA - Crystal Geyser metaG 2015-05 metagenome	829.02
ERS492471	ERR599072	1	ERP001736_shotgun sequencing of tara oceans dna samples corresponding to size fractions for prokaryotes and large dna viruses_tara_20110615t1845z_112_combined-events_cast_mb_m_(696 m)_bact_nuc-dna(100l)_w0.22-3_tara_b100000949_	acid;bottle;latituden;liquid;longitudee;marine;mesopelagic zone;niskin;nitrogen;ocean;plankton;saline;sbe;size-fractionated;storage;virus;water;zone	aquatic;marine|aquatic;ocean	ERP001736	Shotgun Sequencing of Tara Oceans DNA samples corresponding to size fractions for prokaryotes and large DNA viruses	828.011
SRS6664656	SRR11796537	1	SRP261831_microbial communities from baltic sea sediment contaminated with unexploded ordnances__	baltic;contaminated;marine;marine sediment;sediment	aquatic;marine|aquatic;sediment	SRP261831	Microbial communities from Baltic Sea sediment contaminated with unexploded ordnances	827.803
SRS5693287	SRR10498066	6	SRP230659_soil metagenome targeted loci environmental_alfalfa(s)_2years_	alfalfas;carbohydrate;fertilization;soil;sugar;treatment	soil	SRP230659	soil metagenome Targeted loci environmental	826.546
ERS4384032	ERR3987699	1	ERP120550_effect of dispersants and biosurfactants on crude oil biodegradation and microbial ecology_sea water metagenome_	biosurfactants;coast;degradation;dispersion;hydrocarbon;oil;sea water	aquatic;sea	ERP120550	Effect of dispersants and biosurfactants on crude oil biodegradation and microbial ecology	824.674
SRS7206968	SRR12457500	1	SRP277599_casing soil and mushroom cap microbiome during blotch outbreaks in mushroom cultivation: 16s data__	casing;cultivation;fungus;mushroom;outbreaks;soil;yes	soil	SRP277599	Casing soil microbiome mediates suppression of bacterial blotch of mushrooms during consecutive cultivation cycles: 16S data	824.025
SRS2978192	SRR6747770	1	SRP133034_activated sludge metagenome raw sequence reads__	activated sludge;aerobic;raw;sludge	aquatic;waste water	SRP133034	activated sludge metagenome Raw sequence reads	823.847
SRS951144	SRR2048143	1	SRP058974_equatorial pacific ocean targeted loci environmental_eqp 11 (600)_	equatorial;gyre;ocean;water	aquatic;ocean	SRP058974	Equatorial Pacific Ocean Targeted loci environmental	822.669
ERS4384094	ERR3987761	1	ERP120550_effect of dispersants and biosurfactants on crude oil biodegradation and microbial ecology_sea water metagenome_	biosurfactants;coast;degradation;dispersion;hydrocarbon;oil;sea water	aquatic;sea	ERP120550	Effect of dispersants and biosurfactants on crude oil biodegradation and microbial ecology	821.862
SRS4440191	SRR8670331	1	SRP187581_geovide cruise 2014 microbial community structure data_geovide14-131_	None		SRP187581	Geovide cruise 2014 microbial community structure data	821.226
SRS1558713	SRR3884071	1	SRP078394_seawater metagenome targeted locus (loci)__	sea water	aquatic;sea	SRP078394	seawater metagenome Targeted Locus (Loci)	820.569
SRS1505169	SRR3669395	2	SRP076591_seawater metagenome targeted loci environmental__	ocean;sea water	aquatic;ocean|aquatic;sea	SRP076591	seawater metagenome Targeted loci environmental	819.687
SRS1414205	SRR3454595	6	SRP074055_soil metagenome raw sequence reads__	raw;soil	soil	SRP074055	soil metagenome Raw sequence reads	819.542
DRS147722	DRR200019	1	DRP006335_prokaryotes in the coastal waters_1605f26_	coast;marine;sea water;water	aquatic;marine|aquatic;sea	DRP006335	prokaryotes in the coastal waters	819.044
SRS4440184	SRR8670340	1	SRP187581_geovide cruise 2014 microbial community structure data_geovide14-212_	None		SRP187581	Geovide cruise 2014 microbial community structure data	818.587
SRS5073599	SRR9655179	1	SRP213714_organic soils and competitors impact herbivore survival__	competitors;herbivore;organic;soil;survival	soil	SRP213714	Organic Soils and Competitors Impact Herbivore Survival	818.36
SRS5504461	SRR10261597	1	SRP225191_changes in prokaryotic community structure in hydrocarbon-contaminated soils after different treatments__	augmentation;consortium;contaminated;hydrocarbon;soil;treatment	soil	SRP225191	Changes in prokaryotic community structure in hydrocarbon-contaminated soils after different treatments	818.266
SRS4251983	SRR8442821	40	SRP179442_compost targeted loci environmental_mims environmental/metagenome sample from bacterial community_	compost		SRP179442	Compost Targeted loci environmental	817.528
SRS1366646	SRR3309865	1	SRP072520_microcosm for hydrocarbons degradation raw sequence reads_125_	degradation;hydrocarbon;microcosm;raw		SRP072520	microcosm for hydrocarbons degradation Raw sequence reads	815.34
ERS628561	ERR701434	1	ERP009006_enriched hetertrophic-methantrophic cultures from different soils_eb_c_	enrichment;estuary;soil	aquatic|soil	ERP009006	Enriched Hetertrophic-Methantrophic Cultures from Different Soils	814.009
SRS3718880	SRR7760201	1	SRP158964_rhizosphere soil metagenome of transplanted or non-transplanted_rhizoplane of of3_	non-transplanted;rhizosphere;root;soil;transplantation	plant|soil	SRP158964	rhizosphere soil Metagenome of transplanted or non-transplanted	813.433
SRS1718308	SRR4302410	1	SRP068265_airborne microbe raw sequence reads__	airborne;raw		SRP068265	airborne microbe Raw sequence reads	812.898
ERS1822500	ERR2033505	1	ERP012803_american gut project_american gut project_	association;dense;human;human-associated;human-skin;sebum;settlement;skin	animal;human	ERP012803	American Gut Project	812.738
ERS684226	ERR789524	1	ERP009857_zonation of bacterioplankton communities along aging upwelled water in the northern benguela upwelling_water depth 20m_	bacterioplankton;benguela;mix;plankton;upwelling;water;zone	aquatic	ERP009857	Zonation of bacterioplankton communities along aging upwelled water in the northern Benguela upwelling	812.128
SRS3718881	SRR7760202	1	SRP158964_rhizosphere soil metagenome of transplanted or non-transplanted_rhizoplane of of4_	non-transplanted;rhizosphere;root;soil;transplantation	plant|soil	SRP158964	rhizosphere soil Metagenome of transplanted or non-transplanted	811.756
SRS2476495	SRR5988121	1	SRP116381_a dynamic microbial community with high functional redundancy inhabits the cold, oxic subseafloor aquifer__	aquifer;cold;fluid;high;marine;oxic;seafloor;sub-seafloor	aquatic;marine|aquatic;sediment	SRP116381	A dynamic microbial community with high functional redundancy inhabits the cold, oxic subseafloor aquifer	810.241
ERS628578	ERR701451	1	ERP009006_enriched hetertrophic-methantrophic cultures from different soils_mb_b1_	enrichment;marine;soil	aquatic|soil	ERP009006	Enriched Hetertrophic-Methantrophic Cultures from Different Soils	809.139
SRS2978153	SRR6747807	1	SRP133034_activated sludge metagenome raw sequence reads__	activated sludge;aerobic;raw;sludge	aquatic;waste water	SRP133034	activated sludge metagenome Raw sequence reads	808.734
SRS7207013	SRR12457454	1	SRP277599_casing soil and mushroom cap microbiome during blotch outbreaks in mushroom cultivation: 16s data__	casing;cultivation;fungus;mushroom;outbreaks;soil;yes	soil	SRP277599	Casing soil microbiome mediates suppression of bacterial blotch of mushrooms during consecutive cultivation cycles: 16S data	806.668
SRS6585277	SRR11671594	1	SRP259661_parental care alters the egg microbiome of the maritime earwig__	egg;marine;parent	aquatic;marine	SRP259661	Parental care alters the egg microbiome of the maritime earwig	806.141
SRS2580661	SRR6157303	1	SRP119730_salmo salar gut microbiota across fresh to saltwater transition__	feces;fresh;gastrointestinal tract;hydrocarbon;limnic;marine;oil;saline;salmo;salt pan;transition;vegetable	animal|aquatic;marine	SRP119730	Salmo salar gut microbiota across fresh to saltwater transition	806.018
SRS2409087	SRR5902535	6	SRP114822_marine metagenomes metagenome__	marine	aquatic;marine	SRP114822	Marine metagenomes Metagenome	805.264
SRS1413575	SRR3454505	9	SRP074055_soil metagenome raw sequence reads__	raw;soil	soil	SRP074055	soil metagenome Raw sequence reads	804.807
SRS3995288	SRR8132628	1	SRP167176_soil microbial distribution__	soil	soil	SRP167176	Soil microbial distribution	803.859
SRS2409087	SRR6393286	6	SRP114822_marine metagenomes metagenome__	marine	aquatic;marine	SRP114822	Marine metagenomes Metagenome	802.844
SRS1246532	SRR3098981	1	SRP068388_soil targeted loci environmental_middle soil from farmland with co2 addition_	farm;soil	soil;farm	SRP068388	soil Targeted loci environmental	802.354
SRS7304890	SRR12567132	1	SRP279655_soil bacterial community in agricultural fields (south region)__	agricultural;field;soil	soil;agricultural|soil;field	SRP279655	Soil bacterial community in agricultural fields (South region)	801.068
SRS3195044	SRR7035861	4	SRP114822_marine metagenomes metagenome__	marine	aquatic;marine	SRP114822	Marine metagenomes Metagenome	801.015
SRS3195044	SRR7595264	4	SRP114822_marine metagenomes metagenome__	marine	aquatic;marine	SRP114822	Marine metagenomes Metagenome	801.015
SRS1115148	SRR2657621	10	SRP053162_comparative 16s analysis of hydrothermal vent samples from the mid-atlantic ridge (mar)_environmental sample from open atlantic ocean water_	hydrothermal;hydrothermal vent;marine;ocean;ridge;spring;water	aquatic;marine|aquatic;ocean|aquatic;river	SRP053162	Comparative 16S analysis of hydrothermal vent samples from the Mid-Atlantic Ridge (MAR)	800.821
SRS1718299	SRR4302400	1	SRP068265_airborne microbe raw sequence reads__	airborne;raw		SRP068265	airborne microbe Raw sequence reads	800.791
SRS6585242	SRR11671628	1	SRP259661_parental care alters the egg microbiome of the maritime earwig__	egg;marine;parent	aquatic;marine	SRP259661	Parental care alters the egg microbiome of the maritime earwig	800.754
SRS1533674	SRR3883481	1	SRP077678_bioreactor metagenome genome sequencing__	bioreactor;facultative anaerobe		SRP077678	bioreactor metagenome Genome sequencing	799.297
DRS147717	DRR200014	1	DRP006335_prokaryotes in the coastal waters_1605f21_	coast;marine;sea water;water	aquatic;marine|aquatic;sea	DRP006335	prokaryotes in the coastal waters	799.068
SRS290768	SRR403079	2	SRP010656_king george island site s1 sample ant 02_9.5m project_generic sample from marine metagenome_	marine	aquatic;marine	SRP010656	King George Island site S1 sample ANT 02_9.5m Project	798.885
SRS3315705	SRR7182646	1	SRP148429_marine metagenome raw sequence reads_stn8_d1_amend3_t3_	amendment;marine;northatlantic;ocean;raw;sea water	aquatic;marine|aquatic;ocean|aquatic;sea	SRP148429	Marine Metagenome Raw sequence reads	798.854
SRS948177	SRR2043643	25	SRP058816_methanogenic digester communities raw sequence reads__	digestion;methane;methanogenesis;raw;waste water;water	aquatic;waste water	SRP058816	Methanogenic digester communities Raw sequence reads	797.194
SRS2524959	SRR6050921	1	SRP118114_groundwater microbial communities from crystal geyser aquifers in utah, usa - crystal geyser metag 2015-04 metagenome_groundwater microbial communities from crystal geyser aquifers in utah, usa - crystal geyser metag 2015-04_	aquifer;crystallization;geyser;groundwater;hot spring;water	aquatic;groundwater	SRP118114	Groundwater microbial communities from Crystal Geyser aquifers in Utah, USA - Crystal Geyser metaG 2015-04 metagenome	796.564
SRS6435779	SRR11491149	1	SRP255472_studies of bacterial communities diversity on rhizosphere soil_59dayck1_	matagenome;rhizosphere;soil	plant|soil	SRP255472	Studies of bacterial communities diversity on rhizosphere soil	796.321
ERS3379031	ERR3289108	1	ERP114935_cortisol stress response is linked to changes in the diversity and structure of the atlantic salmon faecal microbiome_s_35_	feces;salmon;stress	animal	ERP114935	Cortisol stress response is linked to changes in the diversity and structure of the Atlantic salmon faecal microbiome	796.078
SRS1505208	SRR3669638	2	SRP076591_seawater metagenome targeted loci environmental__	ocean;sea water	aquatic;ocean|aquatic;sea	SRP076591	seawater metagenome Targeted loci environmental	795.06
ERS2014102	ERR2201816	1	ERP105324_functional type of nurse plants determines primary soil bacterial succession_dorycnium pentaphyllum_	arid soil;deposition;dorycnium;mine;nurse;plant;semiarid;soil;space	plant|soil	ERP105324	Functional type of nurse plants determines primary soil bacterial succession	794.434
SRS6435755	SRR11491173	1	SRP255472_studies of bacterial communities diversity on rhizosphere soil_59dayba3_	matagenome;rhizosphere;soil	plant|soil	SRP255472	Studies of bacterial communities diversity on rhizosphere soil	793.823
SRS1703908	SRR4266567	1	SRP090151_study of microbial (bacterial) community of pogostemon cablin benth. under organic vs. conventional farming_metagenomic dna of rhizopshperic sample of patchouli (pogostemon cablin benth.)_	benthic zone;conventional;farm;organic;patchouli;pogostemon;rhizosphere;soil	aquatic;sea|soil;farm|plant;rhizosphere	SRP090151	Study of microbial (bacterial) community of Pogostemon cablin Benth. under organic vs. conventional farming	793.747
SRS5759125	SRR10583978	1	SRP234618_the raw sequence reads of soil_ct3_1_	fertilization;manure;raw;soil;spring	soil|aquatic;river	SRP234618	The raw sequence reads of soil	792.54
SRS3023124	SRR6811551	1	SRP134036_microorganism from soil__	low;rhizosphere;salinity;soil	plant|soil	SRP134036	Microorganism from soil	791.849
SRS3994954	SRR8132446	1	SRP167176_soil microbial distribution__	soil	soil	SRP167176	Soil microbial distribution	791.721
SRS2352829	SRR5814785	1	SRP111441_soil metagenome targeted loci_soil22_	soil	soil	SRP111441	soil metagenome Targeted loci	791.533
ERS1864795	ERR2088937	1	ERP023485_dietary and developmental shifts in butterfly-associated bacterial communities_eurema blanda (pupa 6)_	association;blanda;diet;eurema;host;insect;lepidoptera;pupa		ERP023485	DIETARY AND DEVELOPMENTAL SHIFTS IN BUTTERFLY-ASSOCIATED BACTERIAL COMMUNITIES	790.301
SRS3666459	SRR7689092	1	SRP157726_chronosequence of bacterial community from an ice cave__	cave;ice	aquatic;ice	SRP157726	Chronosequence of Bacterial Community from an Ice Cave	789.48
SRS2839702	SRR6478799	1	SRP129929_activated sludge 16s rrna highthroughput raw sequence reads__	domestic;raw;waste water;water	aquatic;waste water	SRP129929	activated sludge 16s rRNA highthroughput Raw sequence reads	788.473
SRS4988649	SRR9319531	1	SRP201741_bacterial community in agricultural soil and vegetables__	agricultural;soil;vegetable	soil;agricultural	SRP201741	Bacterial community in agricultural soil and vegetables	788.342
SRS4440285	SRR8670237	1	SRP187581_geovide cruise 2014 microbial community structure data_geovide14-160_	None		SRP187581	Geovide cruise 2014 microbial community structure data	788.248
SRS7224080	SRR12474424	1	SRP278024_chitin- and keratin-rich soil amendments suppress rhizoctonia solani disease via the soil microbiome_16s v3-v4 amplicon-seq lisse soil_	amplicon-seq;chitin;disease;keratin;lisse;rhizoctonia;rich;soil;suppression	soil	SRP278024	Chitin- and keratin-rich soil amendments suppress Rhizoctonia solani disease via the soil microbiome	788.204
SRS4440021	SRR8670501	1	SRP187581_geovide cruise 2014 microbial community structure data_geovide14-174_	None		SRP187581	Geovide cruise 2014 microbial community structure data	787.298
ERS1037321	ERR1223570	1	ERP013908_impact of sample type and dna isolation procedure on genomic inference of microbiome composition_dtu_33_ c5x.fastdna.sewage.strainmix.x_	association;dtu;host;sewage;waste water;water	aquatic;waste water	ERP013908	Impact of Sample Type and DNA Isolation Procedure on Genomic Inference of Microbiome Composition	786.835
SRS2791203	SRR6424011	1	SRP127607_metagenomics of oil contaminated soil samples planted with alfalfa and barley_barley.control.without.plant_	crop;facultative anaerobe;legume;medicago sativa;oil;oil contamination;plant;plantation;soil	plant|soil	SRP127607	Metagenomics of oil contaminated soil samples planted with Alfalfa and Barley	786.82
SRS6664649	SRR11796544	1	SRP261831_microbial communities from baltic sea sediment contaminated with unexploded ordnances__	baltic;contaminated;marine;marine sediment;sediment	aquatic;marine|aquatic;sediment	SRP261831	Microbial communities from Baltic Sea sediment contaminated with unexploded ordnances	784.794
SRS7206909	SRR12457558	1	SRP277599_casing soil and mushroom cap microbiome during blotch outbreaks in mushroom cultivation: 16s data__	casing;cultivation;fungus;mushroom;outbreaks;peat;soil	soil	SRP277599	Casing soil microbiome mediates suppression of bacterial blotch of mushrooms during consecutive cultivation cycles: 16S data	784.57
DRS079732	DRR131033	1	DRP004579_bacterial diversity among halophytes: diversity of bacterial microbiome in rhizosphere and root endosphere of two halophytes: glaux maritima and salicornia europaea_root_s. europaea_3_1_	endobiont;endophyte;halophyte;marsh;rhizosphere;root;salicornia;saline;saline soil;soil	plant|soil	DRP004579	Bacterial Diversity among Halophytes: Diversity of Bacterial Microbiome in Rhizosphere and Root Endosphere of Two Halophytes: Glaux maritima and Salicornia europaea	783.478
SRS3995306	SRR8132611	1	SRP167176_soil microbial distribution__	soil	soil	SRP167176	Soil microbial distribution	782.541
SRS3224891	SRR7072473	1	SRP143417_doormat and stool metagenome raw sequence reads__	doormat;feces;raw	animal	SRP143417	Doormat and stool metagenome Raw sequence reads	781.793
SRS4758505	SRR9055511	386	SRP198414_cannabis rhizosphere samples_metagenome or environmental sample from bacteria from cannabis soil_	cannabis;rhizosphere;soil	plant|soil	SRP198414	Cannabis Rhizosphere Samples	780.843
SRS4440237	SRR8670286	1	SRP187581_geovide cruise 2014 microbial community structure data_geovide14-141_	None		SRP187581	Geovide cruise 2014 microbial community structure data	780.437
SRS3718887	SRR7760190	1	SRP158964_rhizosphere soil metagenome of transplanted or non-transplanted_bulk of cf5_	non-transplanted;rhizosphere;soil;transplantation	plant|soil	SRP158964	rhizosphere soil Metagenome of transplanted or non-transplanted	779.82
SRS4171574	SRR8351495	1	SRP173857_xinglinwan reservoir 2016-2017 bacteria raw sequence reads__	raw;reservoir;xinglinwan	aquatic;reservoir	SRP173857	Xinglinwan reservoir 2016-2017 bacteria Raw sequence reads	778.921
SRS7206581	SRR12456952	1	SRP277599_casing soil and mushroom cap microbiome during blotch outbreaks in mushroom cultivation: 16s data__	casing;cultivation;fungus;moss;mushroom;outbreaks;peat;plant;soil;sphagnum	plant|soil	SRP277599	Casing soil microbiome mediates suppression of bacterial blotch of mushrooms during consecutive cultivation cycles: 16S data	778.155
ERS2014121	ERR2201835	1	ERP105324_functional type of nurse plants determines primary soil bacterial succession_osyris lanceolata_	arid soil;deposition;lanceolata;mine;nurse;plant;semiarid;soil	plant|soil	ERP105324	Functional type of nurse plants determines primary soil bacterial succession	777.789
SRS6585171	SRR11671700	1	SRP259661_parental care alters the egg microbiome of the maritime earwig__	egg;marine;parent	aquatic;marine	SRP259661	Parental care alters the egg microbiome of the maritime earwig	774.814
DRS147752	DRR200049	1	DRP006335_prokaryotes in the coastal waters_1608f16_	coast;marine;sea water;water	aquatic;marine|aquatic;sea	DRP006335	prokaryotes in the coastal waters	774.484
SRS3508834	SRR7479706	1	SRP152554_nrc - dfo douglas channel__	channel;dfo;nrc		SRP152554	NRC - DFO Douglas channel	774.094
SRS3152123	SRR6974963	1	SRP139192_chicken gut metagenome raw sequence reads-wens-dj__	bird;gastrointestinal tract;intestine;jejunum;livestock;mucosa;poultry;raw;wens	animal;bird	SRP139192	chicken gut metagenome Raw sequence reads-WENS-DJ	773.908
SRS2352810	SRR5814804	1	SRP111441_soil metagenome targeted loci_soil10_	soil	soil	SRP111441	soil metagenome Targeted loci	773.332
SRS1609127	SRR4004388	4	SRP081003_plant conditioning of the rhizopshere bacteriome__	conditioning;plant;rhizopshere;soil	plant|soil	SRP081003	Plant conditioning of the rhizopshere bacteriome	773.011
SRS2166648	SRR5508595	1	SRP106477_microbiome of naupaka (scaevola taccada) - bacteria metagenome_rhizosphere_	naupaka;rhizosphere;scaevola;soil;taccada	plant|soil	SRP106477	Microbiome of Naupaka (Scaevola taccada) - Bacteria Metagenome	772.816
SRS5468344	SRR10218886	2	SRP224003_beneficial endophytic bacteria to control fusarium wilt of banana_pequena enana (ricasa)_	banana;endobiont;endophyte;plant;wilt	plant	SRP224003	Beneficial endophytic bacteria to control fusarium wilt of banana	772.444
SRS7206717	SRR12457284	1	SRP277599_casing soil and mushroom cap microbiome during blotch outbreaks in mushroom cultivation: 16s data__	casing;cultivation;fungus;mushroom;outbreaks;soil	soil	SRP277599	Casing soil microbiome mediates suppression of bacterial blotch of mushrooms during consecutive cultivation cycles: 16S data	771.407
SRS1505176	SRR3669402	2	SRP076591_seawater metagenome targeted loci environmental__	ocean;sea water	aquatic;ocean|aquatic;sea	SRP076591	seawater metagenome Targeted loci environmental	770.812
SRS4758505	SRR9055579	386	SRP198414_cannabis rhizosphere samples_metagenome or environmental sample from bacteria from cannabis soil_	cannabis;rhizosphere;soil	plant|soil	SRP198414	Cannabis Rhizosphere Samples	770.06
SRS2428081	SRR5930105	1	SRP115328_soil microbiomes associated with verticillium wilt suppressive broccoli and chitin amendments are enriched with potential biocontrol agentseal amendments on prokaryote soil microbiomes_broccoli-amended soil b_	amendment;association;biocontrol;broccoli;chitin;enrichment;soil;verticillium;wilt	soil	SRP115328	Soil Microbiomes Associated with Verticillium Wilt Suppressive Broccoli and Chitin Amendments are Enriched with Potential Biocontrol Agentseal amendments on prokaryote soil microbiomes	768.238
SRS7206627	SRR12456905	1	SRP277599_casing soil and mushroom cap microbiome during blotch outbreaks in mushroom cultivation: 16s data__	casing;cultivation;fungus;mushroom;outbreaks;peat;soil	soil	SRP277599	Casing soil microbiome mediates suppression of bacterial blotch of mushrooms during consecutive cultivation cycles: 16S data	767.312
SRS4656611	SRR8937833	147	SRP193329_soil metagenome raw sequence reads_metagenome or environmental sample from soil metagenome_	raw;soil	soil	SRP193329	soil metagenome Raw sequence reads	766.815
SRS6435784	SRR11491144	1	SRP255472_studies of bacterial communities diversity on rhizosphere soil_59dayck6_	matagenome;rhizosphere;soil	plant|soil	SRP255472	Studies of bacterial communities diversity on rhizosphere soil	765.847
ERS2102052	ERR2259863	1	ERP106314_prairie dog soils_prairie_dog_burrow_soil_	burrow;dog;grassland;prairie;soil;temperate	animal;dog|soil;field	ERP106314	Prairie dog soils	764.569
SRS7207007	SRR12457463	1	SRP277599_casing soil and mushroom cap microbiome during blotch outbreaks in mushroom cultivation: 16s data__	casing;cultivation;fungus;moss;mushroom;outbreaks;peat;plant;soil;sphagnum	plant|soil	SRP277599	Casing soil microbiome mediates suppression of bacterial blotch of mushrooms during consecutive cultivation cycles: 16S data	764.557
SRS1196326	SRR2980457	1	SRP067098_global deep-sea hydrothermal vents raw sequence reads__	deep;deep sea;hydrothermal;hydrothermal vent;raw;sea;spring	aquatic;sea|aquatic;river	SRP067098	Global Deep-Sea Hydrothermal Vents Raw sequence reads	763.923
SRS4081550	SRR8248242	3	SRP170941_raw sequence reads of bacterial assemblages on pe, ps, wood, natural particles and free-living bacterioplankton in the baltic sea__	bacterioplankton;baltic;free-living;plankton;raw;sea;wood	aquatic;sea|plant;wood	SRP170941	Raw sequence reads of bacterial assemblages on PE, PS, wood, natural particles and free-living bacterioplankton in the Baltic Sea	763.681
SRS4081529	SRR8248325	3	SRP170941_raw sequence reads of bacterial assemblages on pe, ps, wood, natural particles and free-living bacterioplankton in the baltic sea__	bacterioplankton;baltic;free-living;plankton;raw;sea;wood	aquatic;sea|plant;wood	SRP170941	Raw sequence reads of bacterial assemblages on PE, PS, wood, natural particles and free-living bacterioplankton in the Baltic Sea	763.24
SRS6435753	SRR11491175	1	SRP255472_studies of bacterial communities diversity on rhizosphere soil_59dayba2_	matagenome;rhizosphere;soil	plant|soil	SRP255472	Studies of bacterial communities diversity on rhizosphere soil	763.03
SRS1718327	SRR4302433	1	SRP068265_airborne microbe raw sequence reads__	airborne;raw		SRP068265	airborne microbe Raw sequence reads	762.544
DRS079712	DRR131013	1	DRP004579_bacterial diversity among halophytes: diversity of bacterial microbiome in rhizosphere and root endosphere of two halophytes: glaux maritima and salicornia europaea_rhizosphere_s. europaea_3_1_	endobiont;endophyte;halophyte;marsh;rhizosphere;root;salicornia;saline;saline soil;soil	plant|soil	DRP004579	Bacterial Diversity among Halophytes: Diversity of Bacterial Microbiome in Rhizosphere and Root Endosphere of Two Halophytes: Glaux maritima and Salicornia europaea	760.391
SRS1815168	SRR5046909	1	SRP093799_sea water bacteria raw sequence reads__	raw;sea water	aquatic;sea	SRP093799	sea water bacteria Raw sequence reads	760.221
ERS493888	ERR4691846	5	ERP003628_shotgun sequencing of tara oceans dna samples corresponding to size fractions for protist_tara_20111221t1620z_140_event_pump_p_s_(5 m)_prot_nuc-dna(100l)_w0.8->_tara_n000003055_	acid;high;latituden;liquid;longitudee;marine;nitrogen;ocean;peristaltic;plankton;protist;pump;size-fractionated;storage;surface;unicellular;water	aquatic;marine|aquatic;ocean	ERP006157;ERP018626;ERP003628	Amplicon sequencing of Tara Oceans DNA samples corresponding to size fractions for protists.;Diplonemids are the most diverse planktonic eukaryotes in the world ocean;Shotgun Sequencing of Tara Oceans DNA samples corresponding to size fractions for protist	759.878
SRS3286041	SRR7148835	1	SRP145391_salinity versus microbial alpha diversity__	anaerobic;salinity		SRP145391	Salinity versus microbial alpha diversity	757.125
SRS2524958	SRR6050920	1	SRP118112_groundwater microbial communities from crystal geyser aquifers in utah, usa - crystal geyser metag 2015-06 metagenome_groundwater microbial communities from crystal geyser aquifers in utah, usa - crystal geyser metag 2015-06_	aquifer;crystallization;geyser;groundwater;hot spring;water	aquatic;groundwater	SRP118112	Groundwater microbial communities from Crystal Geyser aquifers in Utah, USA - Crystal Geyser metaG 2015-06 metagenome	755.91
[truncated: 17,813 more rows]
